# Supplementary material for: BioModels Parameters: a treasure trove of parameter values from published systems biology models
Source: Bioinformatics. 2020 Jun 23;36(17):4649–54. doi: 10.1093/bioinformatics/btaa560 (PMC7653554; doi:10.1093/bioinformatics/btaa560)
Supplement: btaa560_Supplementary_Files [file btaa560_supplementary_files.zip]

Archive with 20 entries (17 files):
- Supplementary Files/
- __MACOSX/._Supplementary Files
- Supplementary Files/Figure 4b/
- __MACOSX/Supplementary Files/._Figure 4b
- Supplementary Files/.DS_Store
- __MACOSX/Supplementary Files/._.DS_Store
- Supplementary Files/Figure 4a/
- __MACOSX/Supplementary Files/._Figure 4a
- Supplementary Files/Figure 4b/.DS_Store
- __MACOSX/Supplementary Files/Figure 4b/._.DS_Store
- Supplementary Files/Figure 4b/Figure4b_BIOMD0000000010.sedml
- __MACOSX/Supplementary Files/Figure 4b/._Figure4b_BIOMD0000000010.sedml
- Supplementary Files/Figure 4b/Figure4b_BIOMD0000000010.cps
- __MACOSX/Supplementary Files/Figure 4b/._Figure4b_BIOMD0000000010.cps
- Supplementary Files/Figure 4a/Figure4a_BIOMD0000000332.sedml
- __MACOSX/Supplementary Files/Figure 4a/._Figure4a_BIOMD0000000332.sedml
- Supplementary Files/Figure 4a/.DS_Store
- __MACOSX/Supplementary Files/Figure 4a/._.DS_Store
- Supplementary Files/Figure 4a/Figure4a_BIOMD0000000332.cps
- __MACOSX/Supplementary Files/Figure 4a/._Figure4a_BIOMD0000000332.cps
