# Supplementary material for: BioModels Parameters: a treasure trove of parameter values from published systems biology models
Source: Bioinformatics. 2020 Jun 23;36(17):4649–54. doi: 10.1093/bioinformatics/btaa560 (PMC7653554; doi:10.1093/bioinformatics/btaa560)
Supplement: btaa560_Supplementary_Files [file btaa560_supplementary_files.zip › Supplementary Files/Figure 4a/Figure4a_BIOMD0000000332.sedml]

<?xml version="1.0" encoding="UTF-8"?>
<!-- Created by COPASI version 4.27 (Build 217) on 2020-05-12 03:11 with libSBML version 5.18.0. -->
<sedML xmlns="http://sed-ml.org/sed-ml/level1/version2" level="1" version="2">
  <listOfSimulations>
    <uniformTimeCourse id="sim1" initialTime="0" outputStartTime="0" outputEndTime="500" numberOfPoints="100">
      <algorithm kisaoID="KISAO:0000019"/>
    </uniformTimeCourse>
  </listOfSimulations>
  <listOfModels>
    <model id="model" language="urn:sedml:language:sbml" source="model.xml"/>
  </listOfModels>
  <listOfTasks>
    <task id="task1" modelReference="model" simulationReference="sim1"/>
    <repeatedTask id="task2" range="range0" resetModel="true">
      <listOfRanges>
        <uniformRange id="range0" start="0.005" end="300" numberOfPoints="1000" type="linear"/>
      </listOfRanges>
      <listOfChanges>
        <setValue range="range0" modelReference="model" target="/sbml:sbml/sbml:model/sbml:listOfSpecies/sbml:species[@id=&apos;TF_l&apos;]">
          <math xmlns="http://www.w3.org/1998/Math/MathML">
            <ci> range0 </ci>
          </math>
        </setValue>
      </listOfChanges>
      <listOfSubTasks>
        <subTask order="1" task="task1"/>
      </listOfSubTasks>
    </repeatedTask>
  </listOfTasks>
  <listOfDataGenerators>
    <dataGenerator id="time_task1" name="Time">
      <listOfVariables>
        <variable id="var_time_task1" symbol="urn:sedml:symbol:time" taskReference="task1"/>
      </listOfVariables>
      <math xmlns="http://www.w3.org/1998/Math/MathML">
        <ci> var_time_task1 </ci>
      </math>
    </dataGenerator>
    <dataGenerator id="IIa_f_1_task1" name="[IIa_f]">
      <listOfVariables>
        <variable id="p1_IIa_f_task1" name="IIa_f" target="/sbml:sbml/sbml:model/sbml:listOfSpecies/sbml:species[@id=&apos;IIa_f&apos;]" taskReference="task1"/>
      </listOfVariables>
      <math xmlns="http://www.w3.org/1998/Math/MathML">
        <ci> p1_IIa_f_task1 </ci>
      </math>
    </dataGenerator>
    <dataGenerator id="time_task2" name="Time">
      <listOfVariables>
        <variable id="var_time_task2" symbol="urn:sedml:symbol:time" taskReference="task2"/>
      </listOfVariables>
      <math xmlns="http://www.w3.org/1998/Math/MathML">
        <ci> var_time_task2 </ci>
      </math>
    </dataGenerator>
    <dataGenerator id="IIa_f_1_task2" name="[IIa_f]">
      <listOfVariables>
        <variable id="p1_IIa_f_task2" name="IIa_f" target="/sbml:sbml/sbml:model/sbml:listOfSpecies/sbml:species[@id=&apos;IIa_f&apos;]" taskReference="task2"/>
      </listOfVariables>
      <math xmlns="http://www.w3.org/1998/Math/MathML">
        <ci> p1_IIa_f_task2 </ci>
      </math>
    </dataGenerator>
  </listOfDataGenerators>
  <listOfOutputs>
    <plot2D id="plot_1_task1" name="Thrombin">
      <listOfCurves>
        <curve id="p1_curve_1_task1" name="[IIa_f]" logX="false" logY="false" xDataReference="time_task1" yDataReference="IIa_f_1_task1"/>
      </listOfCurves>
    </plot2D>
    <plot2D id="plot_2_task2" name="Thrombin">
      <listOfCurves>
        <curve id="p1_curve_1_task2" name="[IIa_f]" logX="false" logY="false" xDataReference="time_task2" yDataReference="IIa_f_1_task2"/>
      </listOfCurves>
    </plot2D>
  </listOfOutputs>
</sedML>
