# Supplementary material for: BioModels Parameters: a treasure trove of parameter values from published systems biology models
Source: Bioinformatics. 2020 Jun 23;36(17):4649–54. doi: 10.1093/bioinformatics/btaa560 (PMC7653554; doi:10.1093/bioinformatics/btaa560)
Supplement: btaa560_Supplementary_Files [file btaa560_supplementary_files.zip › Supplementary Files/Figure 4a/Figure4a_BIOMD0000000332.cps]

<?xml version="1.0" encoding="UTF-8"?>
<!-- generated with COPASI 4.27 (Build 217) (http://www.copasi.org) at 2020-05-12T02:11:56Z -->
<?oxygen RNGSchema="http://www.copasi.org/static/schema/CopasiML.rng" type="xml"?>
<COPASI xmlns="http://www.copasi.org/static/schema" versionMajor="4" versionMinor="27" versionDevel="217" copasiSourcesModified="0">
  <ListOfFunctions>
    <Function key="Function_13" name="Mass action (irreversible)" type="MassAction" reversible="false">
      <MiriamAnnotation>
<rdf:RDF xmlns:CopasiMT="http://www.copasi.org/RDF/MiriamTerms#" xmlns:dcterms="http://purl.org/dc/terms/" xmlns:rdf="http://www.w3.org/1999/02/22-rdf-syntax-ns#">
   <rdf:Description rdf:about="#Function_13">
   <CopasiMT:is rdf:resource="urn:miriam:obo.sbo:SBO:0000163" />
   </rdf:Description>
   </rdf:RDF>
      </MiriamAnnotation>
      <Comment>
        <body xmlns="http://www.w3.org/1999/xhtml">
<b>Mass action rate law for irreversible reactions</b>
<p>
Reaction scheme where the products are created from the reactants and the change of a product quantity is proportional to the product of reactant activities. The reaction scheme does not include any reverse process that creates the reactants from the products. The change of a product quantity is proportional to the quantity of one reactant.
</p>
</body>
      </Comment>
      <Expression>
        k1*PRODUCT&lt;substrate_i>
      </Expression>
      <ListOfParameterDescriptions>
        <ParameterDescription key="FunctionParameter_80" name="k1" order="0" role="constant"/>
        <ParameterDescription key="FunctionParameter_81" name="substrate" order="1" role="substrate"/>
      </ListOfParameterDescriptions>
    </Function>
    <Function key="Function_40" name="Function for Factor II lipid binding" type="UserDefined" reversible="false">
      <MiriamAnnotation>
<rdf:RDF
xmlns:dcterms="http://purl.org/dc/terms/"
xmlns:rdf="http://www.w3.org/1999/02/22-rdf-syntax-ns#">
<rdf:Description rdf:about="#Function_40">
<dcterms:created>
<rdf:Description>
<dcterms:W3CDTF>2020-05-12T02:11:23Z</dcterms:W3CDTF>
</rdf:Description>
</dcterms:created>
</rdf:Description>
</rdf:RDF>
      </MiriamAnnotation>
      <Expression>
        konII*II_f*LIPID/nva-koffII*II_l
      </Expression>
      <ListOfParameterDescriptions>
        <ParameterDescription key="FunctionParameter_264" name="II_f" order="0" role="substrate"/>
        <ParameterDescription key="FunctionParameter_263" name="II_l" order="1" role="product"/>
        <ParameterDescription key="FunctionParameter_262" name="LIPID" order="2" role="substrate"/>
        <ParameterDescription key="FunctionParameter_261" name="koffII" order="3" role="constant"/>
        <ParameterDescription key="FunctionParameter_250" name="konII" order="4" role="constant"/>
        <ParameterDescription key="FunctionParameter_265" name="nva" order="5" role="constant"/>
      </ListOfParameterDescriptions>
    </Function>
    <Function key="Function_41" name="Function for Factor mIIa lipid binding" type="UserDefined" reversible="false">
      <MiriamAnnotation>
<rdf:RDF
xmlns:dcterms="http://purl.org/dc/terms/"
xmlns:rdf="http://www.w3.org/1999/02/22-rdf-syntax-ns#">
<rdf:Description rdf:about="#Function_41">
<dcterms:created>
<rdf:Description>
<dcterms:W3CDTF>2020-05-12T02:11:23Z</dcterms:W3CDTF>
</rdf:Description>
</dcterms:created>
</rdf:Description>
</rdf:RDF>
      </MiriamAnnotation>
      <Expression>
        konmIIa*mIIa_f*LIPID/nva-koffmIIa*mIIa_l
      </Expression>
      <ListOfParameterDescriptions>
        <ParameterDescription key="FunctionParameter_271" name="LIPID" order="0" role="substrate"/>
        <ParameterDescription key="FunctionParameter_270" name="koffmIIa" order="1" role="constant"/>
        <ParameterDescription key="FunctionParameter_269" name="konmIIa" order="2" role="constant"/>
        <ParameterDescription key="FunctionParameter_268" name="mIIa_f" order="3" role="substrate"/>
        <ParameterDescription key="FunctionParameter_267" name="mIIa_l" order="4" role="product"/>
        <ParameterDescription key="FunctionParameter_266" name="nva" order="5" role="constant"/>
      </ListOfParameterDescriptions>
    </Function>
    <Function key="Function_42" name="Function for Factor V lipid binding" type="UserDefined" reversible="false">
      <MiriamAnnotation>
<rdf:RDF
xmlns:dcterms="http://purl.org/dc/terms/"
xmlns:rdf="http://www.w3.org/1999/02/22-rdf-syntax-ns#">
<rdf:Description rdf:about="#Function_42">
<dcterms:created>
<rdf:Description>
<dcterms:W3CDTF>2020-05-12T02:11:23Z</dcterms:W3CDTF>
</rdf:Description>
</dcterms:created>
</rdf:Description>
</rdf:RDF>
      </MiriamAnnotation>
      <Expression>
        konV*V_f*LIPID/nva-koffV*V_l
      </Expression>
      <ListOfParameterDescriptions>
        <ParameterDescription key="FunctionParameter_277" name="LIPID" order="0" role="substrate"/>
        <ParameterDescription key="FunctionParameter_276" name="V_f" order="1" role="substrate"/>
        <ParameterDescription key="FunctionParameter_275" name="V_l" order="2" role="product"/>
        <ParameterDescription key="FunctionParameter_274" name="koffV" order="3" role="constant"/>
        <ParameterDescription key="FunctionParameter_273" name="konV" order="4" role="constant"/>
        <ParameterDescription key="FunctionParameter_272" name="nva" order="5" role="constant"/>
      </ListOfParameterDescriptions>
    </Function>
    <Function key="Function_43" name="Function for Factor Va lipid binding" type="UserDefined" reversible="false">
      <MiriamAnnotation>
<rdf:RDF
xmlns:dcterms="http://purl.org/dc/terms/"
xmlns:rdf="http://www.w3.org/1999/02/22-rdf-syntax-ns#">
<rdf:Description rdf:about="#Function_43">
<dcterms:created>
<rdf:Description>
<dcterms:W3CDTF>2020-05-12T02:11:23Z</dcterms:W3CDTF>
</rdf:Description>
</dcterms:created>
</rdf:Description>
</rdf:RDF>
      </MiriamAnnotation>
      <Expression>
        konVa*Va_f*LIPID/nva-koffVa*Va_l
      </Expression>
      <ListOfParameterDescriptions>
        <ParameterDescription key="FunctionParameter_283" name="LIPID" order="0" role="substrate"/>
        <ParameterDescription key="FunctionParameter_282" name="Va_f" order="1" role="substrate"/>
        <ParameterDescription key="FunctionParameter_281" name="Va_l" order="2" role="product"/>
        <ParameterDescription key="FunctionParameter_280" name="koffVa" order="3" role="constant"/>
        <ParameterDescription key="FunctionParameter_279" name="konVa" order="4" role="constant"/>
        <ParameterDescription key="FunctionParameter_278" name="nva" order="5" role="constant"/>
      </ListOfParameterDescriptions>
    </Function>
    <Function key="Function_44" name="Function for Factor VII lipid binding" type="UserDefined" reversible="false">
      <MiriamAnnotation>
<rdf:RDF
xmlns:dcterms="http://purl.org/dc/terms/"
xmlns:rdf="http://www.w3.org/1999/02/22-rdf-syntax-ns#">
<rdf:Description rdf:about="#Function_44">
<dcterms:created>
<rdf:Description>
<dcterms:W3CDTF>2020-05-12T02:11:23Z</dcterms:W3CDTF>
</rdf:Description>
</dcterms:created>
</rdf:Description>
</rdf:RDF>
      </MiriamAnnotation>
      <Expression>
        konVII*VII_f*LIPID/nva-koffVII*VII_l
      </Expression>
      <ListOfParameterDescriptions>
        <ParameterDescription key="FunctionParameter_289" name="LIPID" order="0" role="substrate"/>
        <ParameterDescription key="FunctionParameter_288" name="VII_f" order="1" role="substrate"/>
        <ParameterDescription key="FunctionParameter_287" name="VII_l" order="2" role="product"/>
        <ParameterDescription key="FunctionParameter_286" name="koffVII" order="3" role="constant"/>
        <ParameterDescription key="FunctionParameter_285" name="konVII" order="4" role="constant"/>
        <ParameterDescription key="FunctionParameter_284" name="nva" order="5" role="constant"/>
      </ListOfParameterDescriptions>
    </Function>
    <Function key="Function_45" name="Function for Factor VIIa lipid binding" type="UserDefined" reversible="false">
      <MiriamAnnotation>
<rdf:RDF
xmlns:dcterms="http://purl.org/dc/terms/"
xmlns:rdf="http://www.w3.org/1999/02/22-rdf-syntax-ns#">
<rdf:Description rdf:about="#Function_45">
<dcterms:created>
<rdf:Description>
<dcterms:W3CDTF>2020-05-12T02:11:23Z</dcterms:W3CDTF>
</rdf:Description>
</dcterms:created>
</rdf:Description>
</rdf:RDF>
      </MiriamAnnotation>
      <Expression>
        konVIIa*VIIa_f*LIPID/nva-koffVIIa*VIIa_l
      </Expression>
      <ListOfParameterDescriptions>
        <ParameterDescription key="FunctionParameter_295" name="LIPID" order="0" role="substrate"/>
        <ParameterDescription key="FunctionParameter_294" name="VIIa_f" order="1" role="substrate"/>
        <ParameterDescription key="FunctionParameter_293" name="VIIa_l" order="2" role="product"/>
        <ParameterDescription key="FunctionParameter_292" name="koffVIIa" order="3" role="constant"/>
        <ParameterDescription key="FunctionParameter_291" name="konVIIa" order="4" role="constant"/>
        <ParameterDescription key="FunctionParameter_290" name="nva" order="5" role="constant"/>
      </ListOfParameterDescriptions>
    </Function>
    <Function key="Function_46" name="Function for Factor VIII lipid binding" type="UserDefined" reversible="false">
      <MiriamAnnotation>
<rdf:RDF
xmlns:dcterms="http://purl.org/dc/terms/"
xmlns:rdf="http://www.w3.org/1999/02/22-rdf-syntax-ns#">
<rdf:Description rdf:about="#Function_46">
<dcterms:created>
<rdf:Description>
<dcterms:W3CDTF>2020-05-12T02:11:23Z</dcterms:W3CDTF>
</rdf:Description>
</dcterms:created>
</rdf:Description>
</rdf:RDF>
      </MiriamAnnotation>
      <Expression>
        konVIII*VIII_f*LIPID/nva-koffVIII*VIII_l
      </Expression>
      <ListOfParameterDescriptions>
        <ParameterDescription key="FunctionParameter_301" name="LIPID" order="0" role="substrate"/>
        <ParameterDescription key="FunctionParameter_300" name="VIII_f" order="1" role="substrate"/>
        <ParameterDescription key="FunctionParameter_299" name="VIII_l" order="2" role="product"/>
        <ParameterDescription key="FunctionParameter_298" name="koffVIII" order="3" role="constant"/>
        <ParameterDescription key="FunctionParameter_297" name="konVIII" order="4" role="constant"/>
        <ParameterDescription key="FunctionParameter_296" name="nva" order="5" role="constant"/>
      </ListOfParameterDescriptions>
    </Function>
    <Function key="Function_47" name="Function for Factor VIIIa lipid binding" type="UserDefined" reversible="false">
      <MiriamAnnotation>
<rdf:RDF
xmlns:dcterms="http://purl.org/dc/terms/"
xmlns:rdf="http://www.w3.org/1999/02/22-rdf-syntax-ns#">
<rdf:Description rdf:about="#Function_47">
<dcterms:created>
<rdf:Description>
<dcterms:W3CDTF>2020-05-12T02:11:23Z</dcterms:W3CDTF>
</rdf:Description>
</dcterms:created>
</rdf:Description>
</rdf:RDF>
      </MiriamAnnotation>
      <Expression>
        konVIIIa*VIIIa_f*LIPID/nva-koffVIIIa*VIIIa_l
      </Expression>
      <ListOfParameterDescriptions>
        <ParameterDescription key="FunctionParameter_307" name="LIPID" order="0" role="substrate"/>
        <ParameterDescription key="FunctionParameter_306" name="VIIIa_f" order="1" role="substrate"/>
        <ParameterDescription key="FunctionParameter_305" name="VIIIa_l" order="2" role="product"/>
        <ParameterDescription key="FunctionParameter_304" name="koffVIIIa" order="3" role="constant"/>
        <ParameterDescription key="FunctionParameter_303" name="konVIIIa" order="4" role="constant"/>
        <ParameterDescription key="FunctionParameter_302" name="nva" order="5" role="constant"/>
      </ListOfParameterDescriptions>
    </Function>
    <Function key="Function_48" name="Function for Factor IX lipid binding" type="UserDefined" reversible="false">
      <MiriamAnnotation>
<rdf:RDF
xmlns:dcterms="http://purl.org/dc/terms/"
xmlns:rdf="http://www.w3.org/1999/02/22-rdf-syntax-ns#">
<rdf:Description rdf:about="#Function_48">
<dcterms:created>
<rdf:Description>
<dcterms:W3CDTF>2020-05-12T02:11:23Z</dcterms:W3CDTF>
</rdf:Description>
</dcterms:created>
</rdf:Description>
</rdf:RDF>
      </MiriamAnnotation>
      <Expression>
        konIX*IX_f*LIPID/nva-koffIX*IX_l
      </Expression>
      <ListOfParameterDescriptions>
        <ParameterDescription key="FunctionParameter_313" name="IX_f" order="0" role="substrate"/>
        <ParameterDescription key="FunctionParameter_312" name="IX_l" order="1" role="product"/>
        <ParameterDescription key="FunctionParameter_311" name="LIPID" order="2" role="substrate"/>
        <ParameterDescription key="FunctionParameter_310" name="koffIX" order="3" role="constant"/>
        <ParameterDescription key="FunctionParameter_309" name="konIX" order="4" role="constant"/>
        <ParameterDescription key="FunctionParameter_308" name="nva" order="5" role="constant"/>
      </ListOfParameterDescriptions>
    </Function>
    <Function key="Function_49" name="Function for Factor IXa lipid binding" type="UserDefined" reversible="false">
      <MiriamAnnotation>
<rdf:RDF
xmlns:dcterms="http://purl.org/dc/terms/"
xmlns:rdf="http://www.w3.org/1999/02/22-rdf-syntax-ns#">
<rdf:Description rdf:about="#Function_49">
<dcterms:created>
<rdf:Description>
<dcterms:W3CDTF>2020-05-12T02:11:23Z</dcterms:W3CDTF>
</rdf:Description>
</dcterms:created>
</rdf:Description>
</rdf:RDF>
      </MiriamAnnotation>
      <Expression>
        konIXa*IXa_f*LIPID/nva-koffIXa*IXa_l
      </Expression>
      <ListOfParameterDescriptions>
        <ParameterDescription key="FunctionParameter_319" name="IXa_f" order="0" role="substrate"/>
        <ParameterDescription key="FunctionParameter_318" name="IXa_l" order="1" role="product"/>
        <ParameterDescription key="FunctionParameter_317" name="LIPID" order="2" role="substrate"/>
        <ParameterDescription key="FunctionParameter_316" name="koffIXa" order="3" role="constant"/>
        <ParameterDescription key="FunctionParameter_315" name="konIXa" order="4" role="constant"/>
        <ParameterDescription key="FunctionParameter_314" name="nva" order="5" role="constant"/>
      </ListOfParameterDescriptions>
    </Function>
    <Function key="Function_50" name="Function for Factor X lipid binding" type="UserDefined" reversible="false">
      <MiriamAnnotation>
<rdf:RDF
xmlns:dcterms="http://purl.org/dc/terms/"
xmlns:rdf="http://www.w3.org/1999/02/22-rdf-syntax-ns#">
<rdf:Description rdf:about="#Function_50">
<dcterms:created>
<rdf:Description>
<dcterms:W3CDTF>2020-05-12T02:11:23Z</dcterms:W3CDTF>
</rdf:Description>
</dcterms:created>
</rdf:Description>
</rdf:RDF>
      </MiriamAnnotation>
      <Expression>
        konX*X_f*LIPID/nva-koffX*X_l
      </Expression>
      <ListOfParameterDescriptions>
        <ParameterDescription key="FunctionParameter_325" name="LIPID" order="0" role="substrate"/>
        <ParameterDescription key="FunctionParameter_324" name="X_f" order="1" role="substrate"/>
        <ParameterDescription key="FunctionParameter_323" name="X_l" order="2" role="product"/>
        <ParameterDescription key="FunctionParameter_322" name="koffX" order="3" role="constant"/>
        <ParameterDescription key="FunctionParameter_321" name="konX" order="4" role="constant"/>
        <ParameterDescription key="FunctionParameter_320" name="nva" order="5" role="constant"/>
      </ListOfParameterDescriptions>
    </Function>
    <Function key="Function_51" name="Function for Factor Xa lipid binding" type="UserDefined" reversible="false">
      <MiriamAnnotation>
<rdf:RDF
xmlns:dcterms="http://purl.org/dc/terms/"
xmlns:rdf="http://www.w3.org/1999/02/22-rdf-syntax-ns#">
<rdf:Description rdf:about="#Function_51">
<dcterms:created>
<rdf:Description>
<dcterms:W3CDTF>2020-05-12T02:11:23Z</dcterms:W3CDTF>
</rdf:Description>
</dcterms:created>
</rdf:Description>
</rdf:RDF>
      </MiriamAnnotation>
      <Expression>
        (konXa*Xa_f*LIPID/nva-koffXa*Xa_l)/compartment
      </Expression>
      <ListOfParameterDescriptions>
        <ParameterDescription key="FunctionParameter_331" name="LIPID" order="0" role="substrate"/>
        <ParameterDescription key="FunctionParameter_330" name="Xa_f" order="1" role="substrate"/>
        <ParameterDescription key="FunctionParameter_329" name="Xa_l" order="2" role="product"/>
        <ParameterDescription key="FunctionParameter_328" name="compartment" order="3" role="volume"/>
        <ParameterDescription key="FunctionParameter_327" name="koffXa" order="4" role="constant"/>
        <ParameterDescription key="FunctionParameter_326" name="konXa" order="5" role="constant"/>
        <ParameterDescription key="FunctionParameter_332" name="nva" order="6" role="constant"/>
      </ListOfParameterDescriptions>
    </Function>
    <Function key="Function_52" name="Function for APC lipid binding" type="UserDefined" reversible="false">
      <MiriamAnnotation>
<rdf:RDF
xmlns:dcterms="http://purl.org/dc/terms/"
xmlns:rdf="http://www.w3.org/1999/02/22-rdf-syntax-ns#">
<rdf:Description rdf:about="#Function_52">
<dcterms:created>
<rdf:Description>
<dcterms:W3CDTF>2020-05-12T02:11:23Z</dcterms:W3CDTF>
</rdf:Description>
</dcterms:created>
</rdf:Description>
</rdf:RDF>
      </MiriamAnnotation>
      <Expression>
        konAPC*APC_f*LIPID/nva-koffAPC*APC_l
      </Expression>
      <ListOfParameterDescriptions>
        <ParameterDescription key="FunctionParameter_339" name="APC_f" order="0" role="substrate"/>
        <ParameterDescription key="FunctionParameter_338" name="APC_l" order="1" role="product"/>
        <ParameterDescription key="FunctionParameter_337" name="LIPID" order="2" role="substrate"/>
        <ParameterDescription key="FunctionParameter_336" name="koffAPC" order="3" role="constant"/>
        <ParameterDescription key="FunctionParameter_335" name="konAPC" order="4" role="constant"/>
        <ParameterDescription key="FunctionParameter_334" name="nva" order="5" role="constant"/>
      </ListOfParameterDescriptions>
    </Function>
    <Function key="Function_53" name="Function for PS lipid binding" type="UserDefined" reversible="false">
      <MiriamAnnotation>
<rdf:RDF
xmlns:dcterms="http://purl.org/dc/terms/"
xmlns:rdf="http://www.w3.org/1999/02/22-rdf-syntax-ns#">
<rdf:Description rdf:about="#Function_53">
<dcterms:created>
<rdf:Description>
<dcterms:W3CDTF>2020-05-12T02:11:23Z</dcterms:W3CDTF>
</rdf:Description>
</dcterms:created>
</rdf:Description>
</rdf:RDF>
      </MiriamAnnotation>
      <Expression>
        konPS*PS_f*LIPID/nva-koffPS*PS_l
      </Expression>
      <ListOfParameterDescriptions>
        <ParameterDescription key="FunctionParameter_344" name="LIPID" order="0" role="substrate"/>
        <ParameterDescription key="FunctionParameter_343" name="PS_f" order="1" role="substrate"/>
        <ParameterDescription key="FunctionParameter_342" name="PS_l" order="2" role="product"/>
        <ParameterDescription key="FunctionParameter_341" name="koffPS" order="3" role="constant"/>
        <ParameterDescription key="FunctionParameter_340" name="konPS" order="4" role="constant"/>
        <ParameterDescription key="FunctionParameter_333" name="nva" order="5" role="constant"/>
      </ListOfParameterDescriptions>
    </Function>
    <Function key="Function_54" name="Function for Factor VIIIai lipid binding" type="UserDefined" reversible="false">
      <MiriamAnnotation>
<rdf:RDF
xmlns:dcterms="http://purl.org/dc/terms/"
xmlns:rdf="http://www.w3.org/1999/02/22-rdf-syntax-ns#">
<rdf:Description rdf:about="#Function_54">
<dcterms:created>
<rdf:Description>
<dcterms:W3CDTF>2020-05-12T02:11:23Z</dcterms:W3CDTF>
</rdf:Description>
</dcterms:created>
</rdf:Description>
</rdf:RDF>
      </MiriamAnnotation>
      <Expression>
        konVIIIai*VIIIai_f*LIPID/nva-koffVIIIai*VIIIai_l
      </Expression>
      <ListOfParameterDescriptions>
        <ParameterDescription key="FunctionParameter_350" name="LIPID" order="0" role="substrate"/>
        <ParameterDescription key="FunctionParameter_349" name="VIIIai_f" order="1" role="substrate"/>
        <ParameterDescription key="FunctionParameter_348" name="VIIIai_l" order="2" role="product"/>
        <ParameterDescription key="FunctionParameter_347" name="koffVIIIai" order="3" role="constant"/>
        <ParameterDescription key="FunctionParameter_346" name="konVIIIai" order="4" role="constant"/>
        <ParameterDescription key="FunctionParameter_345" name="nva" order="5" role="constant"/>
      </ListOfParameterDescriptions>
    </Function>
    <Function key="Function_55" name="Function for Factor Vai lipid binding" type="UserDefined" reversible="false">
      <MiriamAnnotation>
<rdf:RDF
xmlns:dcterms="http://purl.org/dc/terms/"
xmlns:rdf="http://www.w3.org/1999/02/22-rdf-syntax-ns#">
<rdf:Description rdf:about="#Function_55">
<dcterms:created>
<rdf:Description>
<dcterms:W3CDTF>2020-05-12T02:11:23Z</dcterms:W3CDTF>
</rdf:Description>
</dcterms:created>
</rdf:Description>
</rdf:RDF>
      </MiriamAnnotation>
      <Expression>
        konVai*Vai_f*LIPID/nva-koffVai*Vai_l
      </Expression>
      <ListOfParameterDescriptions>
        <ParameterDescription key="FunctionParameter_356" name="LIPID" order="0" role="substrate"/>
        <ParameterDescription key="FunctionParameter_355" name="Vai_f" order="1" role="substrate"/>
        <ParameterDescription key="FunctionParameter_354" name="Vai_l" order="2" role="product"/>
        <ParameterDescription key="FunctionParameter_353" name="koffVai" order="3" role="constant"/>
        <ParameterDescription key="FunctionParameter_352" name="konVai" order="4" role="constant"/>
        <ParameterDescription key="FunctionParameter_351" name="nva" order="5" role="constant"/>
      </ListOfParameterDescriptions>
    </Function>
    <Function key="Function_56" name="Function for PC lipid binding" type="UserDefined" reversible="false">
      <MiriamAnnotation>
<rdf:RDF
xmlns:dcterms="http://purl.org/dc/terms/"
xmlns:rdf="http://www.w3.org/1999/02/22-rdf-syntax-ns#">
<rdf:Description rdf:about="#Function_56">
<dcterms:created>
<rdf:Description>
<dcterms:W3CDTF>2020-05-12T02:11:23Z</dcterms:W3CDTF>
</rdf:Description>
</dcterms:created>
</rdf:Description>
</rdf:RDF>
      </MiriamAnnotation>
      <Expression>
        konPC*PC_f*LIPID/nva-koffPC*PC_l
      </Expression>
      <ListOfParameterDescriptions>
        <ParameterDescription key="FunctionParameter_362" name="LIPID" order="0" role="substrate"/>
        <ParameterDescription key="FunctionParameter_361" name="PC_f" order="1" role="substrate"/>
        <ParameterDescription key="FunctionParameter_360" name="PC_l" order="2" role="product"/>
        <ParameterDescription key="FunctionParameter_359" name="koffPC" order="3" role="constant"/>
        <ParameterDescription key="FunctionParameter_358" name="konPC" order="4" role="constant"/>
        <ParameterDescription key="FunctionParameter_357" name="nva" order="5" role="constant"/>
      </ListOfParameterDescriptions>
    </Function>
    <Function key="Function_57" name="Function for TF_VIIa binding" type="UserDefined" reversible="false">
      <MiriamAnnotation>
<rdf:RDF
xmlns:dcterms="http://purl.org/dc/terms/"
xmlns:rdf="http://www.w3.org/1999/02/22-rdf-syntax-ns#">
<rdf:Description rdf:about="#Function_57">
<dcterms:created>
<rdf:Description>
<dcterms:W3CDTF>2020-05-12T02:11:23Z</dcterms:W3CDTF>
</rdf:Description>
</dcterms:created>
</rdf:Description>
</rdf:RDF>
      </MiriamAnnotation>
      <Expression>
        k1*TF_l*VIIa_l-k2*TF_VIIa_l
      </Expression>
      <ListOfParameterDescriptions>
        <ParameterDescription key="FunctionParameter_368" name="TF_VIIa_l" order="0" role="product"/>
        <ParameterDescription key="FunctionParameter_367" name="TF_l" order="1" role="substrate"/>
        <ParameterDescription key="FunctionParameter_366" name="VIIa_l" order="2" role="substrate"/>
        <ParameterDescription key="FunctionParameter_365" name="k1" order="3" role="constant"/>
        <ParameterDescription key="FunctionParameter_364" name="k2" order="4" role="constant"/>
      </ListOfParameterDescriptions>
    </Function>
    <Function key="Function_58" name="Function for TF_VII binding" type="UserDefined" reversible="false">
      <MiriamAnnotation>
<rdf:RDF
xmlns:dcterms="http://purl.org/dc/terms/"
xmlns:rdf="http://www.w3.org/1999/02/22-rdf-syntax-ns#">
<rdf:Description rdf:about="#Function_58">
<dcterms:created>
<rdf:Description>
<dcterms:W3CDTF>2020-05-12T02:11:23Z</dcterms:W3CDTF>
</rdf:Description>
</dcterms:created>
</rdf:Description>
</rdf:RDF>
      </MiriamAnnotation>
      <Expression>
        k3*TF_l*VII_l-k4*TF_VII_l
      </Expression>
      <ListOfParameterDescriptions>
        <ParameterDescription key="FunctionParameter_372" name="TF_VII_l" order="0" role="product"/>
        <ParameterDescription key="FunctionParameter_371" name="TF_l" order="1" role="substrate"/>
        <ParameterDescription key="FunctionParameter_370" name="VII_l" order="2" role="substrate"/>
        <ParameterDescription key="FunctionParameter_369" name="k3" order="3" role="constant"/>
        <ParameterDescription key="FunctionParameter_363" name="k4" order="4" role="constant"/>
      </ListOfParameterDescriptions>
    </Function>
    <Function key="Function_59" name="Function for IX_TF_VIIa binding" type="UserDefined" reversible="false">
      <MiriamAnnotation>
<rdf:RDF
xmlns:dcterms="http://purl.org/dc/terms/"
xmlns:rdf="http://www.w3.org/1999/02/22-rdf-syntax-ns#">
<rdf:Description rdf:about="#Function_59">
<dcterms:created>
<rdf:Description>
<dcterms:W3CDTF>2020-05-12T02:11:23Z</dcterms:W3CDTF>
</rdf:Description>
</dcterms:created>
</rdf:Description>
</rdf:RDF>
      </MiriamAnnotation>
      <Expression>
        k5*TF_VIIa_l*IX_l-k6*TF_VIIa_IX_l
      </Expression>
      <ListOfParameterDescriptions>
        <ParameterDescription key="FunctionParameter_377" name="IX_l" order="0" role="substrate"/>
        <ParameterDescription key="FunctionParameter_376" name="TF_VIIa_IX_l" order="1" role="product"/>
        <ParameterDescription key="FunctionParameter_375" name="TF_VIIa_l" order="2" role="substrate"/>
        <ParameterDescription key="FunctionParameter_374" name="k5" order="3" role="constant"/>
        <ParameterDescription key="FunctionParameter_373" name="k6" order="4" role="constant"/>
      </ListOfParameterDescriptions>
    </Function>
    <Function key="Function_60" name="Function for X_TF_VIIa complex formation" type="UserDefined" reversible="false">
      <MiriamAnnotation>
<rdf:RDF
xmlns:dcterms="http://purl.org/dc/terms/"
xmlns:rdf="http://www.w3.org/1999/02/22-rdf-syntax-ns#">
<rdf:Description rdf:about="#Function_60">
<dcterms:created>
<rdf:Description>
<dcterms:W3CDTF>2020-05-12T02:11:23Z</dcterms:W3CDTF>
</rdf:Description>
</dcterms:created>
</rdf:Description>
</rdf:RDF>
      </MiriamAnnotation>
      <Expression>
        k8*TF_VIIa_l*X_l-k9*TF_VIIa_X_l
      </Expression>
      <ListOfParameterDescriptions>
        <ParameterDescription key="FunctionParameter_382" name="TF_VIIa_X_l" order="0" role="product"/>
        <ParameterDescription key="FunctionParameter_381" name="TF_VIIa_l" order="1" role="substrate"/>
        <ParameterDescription key="FunctionParameter_380" name="X_l" order="2" role="substrate"/>
        <ParameterDescription key="FunctionParameter_379" name="k8" order="3" role="constant"/>
        <ParameterDescription key="FunctionParameter_378" name="k9" order="4" role="constant"/>
      </ListOfParameterDescriptions>
    </Function>
    <Function key="Function_61" name="Function for Xa_TF_VII binding" type="UserDefined" reversible="false">
      <MiriamAnnotation>
<rdf:RDF
xmlns:dcterms="http://purl.org/dc/terms/"
xmlns:rdf="http://www.w3.org/1999/02/22-rdf-syntax-ns#">
<rdf:Description rdf:about="#Function_61">
<dcterms:created>
<rdf:Description>
<dcterms:W3CDTF>2020-05-12T02:11:23Z</dcterms:W3CDTF>
</rdf:Description>
</dcterms:created>
</rdf:Description>
</rdf:RDF>
      </MiriamAnnotation>
      <Expression>
        k11*TF_VII_l*Xa_l-k12*TF_VII_Xa_l
      </Expression>
      <ListOfParameterDescriptions>
        <ParameterDescription key="FunctionParameter_387" name="TF_VII_Xa_l" order="0" role="product"/>
        <ParameterDescription key="FunctionParameter_386" name="TF_VII_l" order="1" role="substrate"/>
        <ParameterDescription key="FunctionParameter_385" name="Xa_l" order="2" role="substrate"/>
        <ParameterDescription key="FunctionParameter_384" name="k11" order="3" role="constant"/>
        <ParameterDescription key="FunctionParameter_383" name="k12" order="4" role="constant"/>
      </ListOfParameterDescriptions>
    </Function>
    <Function key="Function_62" name="Function for VIIIa_IXa binding" type="UserDefined" reversible="false">
      <MiriamAnnotation>
<rdf:RDF
xmlns:dcterms="http://purl.org/dc/terms/"
xmlns:rdf="http://www.w3.org/1999/02/22-rdf-syntax-ns#">
<rdf:Description rdf:about="#Function_62">
<dcterms:created>
<rdf:Description>
<dcterms:W3CDTF>2020-05-12T02:11:23Z</dcterms:W3CDTF>
</rdf:Description>
</dcterms:created>
</rdf:Description>
</rdf:RDF>
      </MiriamAnnotation>
      <Expression>
        k14*IXa_l*VIIIa_l-k15*IXa_VIIIa_l
      </Expression>
      <ListOfParameterDescriptions>
        <ParameterDescription key="FunctionParameter_392" name="IXa_VIIIa_l" order="0" role="product"/>
        <ParameterDescription key="FunctionParameter_391" name="IXa_l" order="1" role="substrate"/>
        <ParameterDescription key="FunctionParameter_390" name="VIIIa_l" order="2" role="substrate"/>
        <ParameterDescription key="FunctionParameter_389" name="k14" order="3" role="constant"/>
        <ParameterDescription key="FunctionParameter_388" name="k15" order="4" role="constant"/>
      </ListOfParameterDescriptions>
    </Function>
    <Function key="Function_63" name="Function for Va_Xa binding" type="UserDefined" reversible="false">
      <MiriamAnnotation>
<rdf:RDF
xmlns:dcterms="http://purl.org/dc/terms/"
xmlns:rdf="http://www.w3.org/1999/02/22-rdf-syntax-ns#">
<rdf:Description rdf:about="#Function_63">
<dcterms:created>
<rdf:Description>
<dcterms:W3CDTF>2020-05-12T02:11:23Z</dcterms:W3CDTF>
</rdf:Description>
</dcterms:created>
</rdf:Description>
</rdf:RDF>
      </MiriamAnnotation>
      <Expression>
        k16*Xa_l*Va_l-k17*Xa_Va_l
      </Expression>
      <ListOfParameterDescriptions>
        <ParameterDescription key="FunctionParameter_397" name="Va_l" order="0" role="substrate"/>
        <ParameterDescription key="FunctionParameter_396" name="Xa_Va_l" order="1" role="product"/>
        <ParameterDescription key="FunctionParameter_395" name="Xa_l" order="2" role="substrate"/>
        <ParameterDescription key="FunctionParameter_394" name="k16" order="3" role="constant"/>
        <ParameterDescription key="FunctionParameter_393" name="k17" order="4" role="constant"/>
      </ListOfParameterDescriptions>
    </Function>
    <Function key="Function_64" name="Function for X_IXa_VIIIa complex formation" type="UserDefined" reversible="false">
      <MiriamAnnotation>
<rdf:RDF
xmlns:dcterms="http://purl.org/dc/terms/"
xmlns:rdf="http://www.w3.org/1999/02/22-rdf-syntax-ns#">
<rdf:Description rdf:about="#Function_64">
<dcterms:created>
<rdf:Description>
<dcterms:W3CDTF>2020-05-12T02:11:23Z</dcterms:W3CDTF>
</rdf:Description>
</dcterms:created>
</rdf:Description>
</rdf:RDF>
      </MiriamAnnotation>
      <Expression>
        k18*IXa_VIIIa_l*X_l-k19*IXa_VIIIa_X_l
      </Expression>
      <ListOfParameterDescriptions>
        <ParameterDescription key="FunctionParameter_402" name="IXa_VIIIa_X_l" order="0" role="product"/>
        <ParameterDescription key="FunctionParameter_401" name="IXa_VIIIa_l" order="1" role="substrate"/>
        <ParameterDescription key="FunctionParameter_400" name="X_l" order="2" role="substrate"/>
        <ParameterDescription key="FunctionParameter_399" name="k18" order="3" role="constant"/>
        <ParameterDescription key="FunctionParameter_398" name="k19" order="4" role="constant"/>
      </ListOfParameterDescriptions>
    </Function>
    <Function key="Function_65" name="Function for V_Xa binding" type="UserDefined" reversible="false">
      <MiriamAnnotation>
<rdf:RDF
xmlns:dcterms="http://purl.org/dc/terms/"
xmlns:rdf="http://www.w3.org/1999/02/22-rdf-syntax-ns#">
<rdf:Description rdf:about="#Function_65">
<dcterms:created>
<rdf:Description>
<dcterms:W3CDTF>2020-05-12T02:11:23Z</dcterms:W3CDTF>
</rdf:Description>
</dcterms:created>
</rdf:Description>
</rdf:RDF>
      </MiriamAnnotation>
      <Expression>
        k21*V_l*Xa_l-k22*V_Xa_l
      </Expression>
      <ListOfParameterDescriptions>
        <ParameterDescription key="FunctionParameter_407" name="V_Xa_l" order="0" role="product"/>
        <ParameterDescription key="FunctionParameter_406" name="V_l" order="1" role="substrate"/>
        <ParameterDescription key="FunctionParameter_405" name="Xa_l" order="2" role="substrate"/>
        <ParameterDescription key="FunctionParameter_404" name="k21" order="3" role="constant"/>
        <ParameterDescription key="FunctionParameter_403" name="k22" order="4" role="constant"/>
      </ListOfParameterDescriptions>
    </Function>
    <Function key="Function_66" name="Function for Xa_VIII binding" type="UserDefined" reversible="false">
      <MiriamAnnotation>
<rdf:RDF
xmlns:dcterms="http://purl.org/dc/terms/"
xmlns:rdf="http://www.w3.org/1999/02/22-rdf-syntax-ns#">
<rdf:Description rdf:about="#Function_66">
<dcterms:created>
<rdf:Description>
<dcterms:W3CDTF>2020-05-12T02:11:23Z</dcterms:W3CDTF>
</rdf:Description>
</dcterms:created>
</rdf:Description>
</rdf:RDF>
      </MiriamAnnotation>
      <Expression>
        (k24*VIII_l*Xa_l-k25*VIII_Xa_l)/compartment
      </Expression>
      <ListOfParameterDescriptions>
        <ParameterDescription key="FunctionParameter_412" name="VIII_Xa_l" order="0" role="product"/>
        <ParameterDescription key="FunctionParameter_411" name="VIII_l" order="1" role="substrate"/>
        <ParameterDescription key="FunctionParameter_410" name="Xa_l" order="2" role="substrate"/>
        <ParameterDescription key="FunctionParameter_409" name="compartment" order="3" role="volume"/>
        <ParameterDescription key="FunctionParameter_408" name="k24" order="4" role="constant"/>
        <ParameterDescription key="FunctionParameter_413" name="k25" order="5" role="constant"/>
      </ListOfParameterDescriptions>
    </Function>
    <Function key="Function_67" name="Function for R11" type="UserDefined" reversible="false">
      <MiriamAnnotation>
<rdf:RDF
xmlns:dcterms="http://purl.org/dc/terms/"
xmlns:rdf="http://www.w3.org/1999/02/22-rdf-syntax-ns#">
<rdf:Description rdf:about="#Function_67">
<dcterms:created>
<rdf:Description>
<dcterms:W3CDTF>2020-05-12T02:11:23Z</dcterms:W3CDTF>
</rdf:Description>
</dcterms:created>
</rdf:Description>
</rdf:RDF>
      </MiriamAnnotation>
      <Expression>
        k27*V_l*IIa_f-k28*V_IIa_l
      </Expression>
      <ListOfParameterDescriptions>
        <ParameterDescription key="FunctionParameter_419" name="IIa_f" order="0" role="substrate"/>
        <ParameterDescription key="FunctionParameter_418" name="V_IIa_l" order="1" role="product"/>
        <ParameterDescription key="FunctionParameter_417" name="V_l" order="2" role="substrate"/>
        <ParameterDescription key="FunctionParameter_416" name="k27" order="3" role="constant"/>
        <ParameterDescription key="FunctionParameter_415" name="k28" order="4" role="constant"/>
      </ListOfParameterDescriptions>
    </Function>
    <Function key="Function_68" name="Function for R12" type="UserDefined" reversible="false">
      <MiriamAnnotation>
<rdf:RDF
xmlns:dcterms="http://purl.org/dc/terms/"
xmlns:rdf="http://www.w3.org/1999/02/22-rdf-syntax-ns#">
<rdf:Description rdf:about="#Function_68">
<dcterms:created>
<rdf:Description>
<dcterms:W3CDTF>2020-05-12T02:11:23Z</dcterms:W3CDTF>
</rdf:Description>
</dcterms:created>
</rdf:Description>
</rdf:RDF>
      </MiriamAnnotation>
      <Expression>
        k30*VIII_l*IIa_f-k31*VIII_IIa_l
      </Expression>
      <ListOfParameterDescriptions>
        <ParameterDescription key="FunctionParameter_423" name="IIa_f" order="0" role="substrate"/>
        <ParameterDescription key="FunctionParameter_422" name="VIII_IIa_l" order="1" role="product"/>
        <ParameterDescription key="FunctionParameter_421" name="VIII_l" order="2" role="substrate"/>
        <ParameterDescription key="FunctionParameter_420" name="k30" order="3" role="constant"/>
        <ParameterDescription key="FunctionParameter_414" name="k31" order="4" role="constant"/>
      </ListOfParameterDescriptions>
    </Function>
    <Function key="Function_69" name="Function for R13" type="UserDefined" reversible="false">
      <MiriamAnnotation>
<rdf:RDF
xmlns:dcterms="http://purl.org/dc/terms/"
xmlns:rdf="http://www.w3.org/1999/02/22-rdf-syntax-ns#">
<rdf:Description rdf:about="#Function_69">
<dcterms:created>
<rdf:Description>
<dcterms:W3CDTF>2020-05-12T02:11:23Z</dcterms:W3CDTF>
</rdf:Description>
</dcterms:created>
</rdf:Description>
</rdf:RDF>
      </MiriamAnnotation>
      <Expression>
        k33*Xa_Va_l*II_l-k34*Xa_Va_II_l
      </Expression>
      <ListOfParameterDescriptions>
        <ParameterDescription key="FunctionParameter_428" name="II_l" order="0" role="substrate"/>
        <ParameterDescription key="FunctionParameter_427" name="Xa_Va_II_l" order="1" role="product"/>
        <ParameterDescription key="FunctionParameter_426" name="Xa_Va_l" order="2" role="substrate"/>
        <ParameterDescription key="FunctionParameter_425" name="k33" order="3" role="constant"/>
        <ParameterDescription key="FunctionParameter_424" name="k34" order="4" role="constant"/>
      </ListOfParameterDescriptions>
    </Function>
    <Function key="Function_70" name="Function for R14" type="UserDefined" reversible="false">
      <MiriamAnnotation>
<rdf:RDF
xmlns:dcterms="http://purl.org/dc/terms/"
xmlns:rdf="http://www.w3.org/1999/02/22-rdf-syntax-ns#">
<rdf:Description rdf:about="#Function_70">
<dcterms:created>
<rdf:Description>
<dcterms:W3CDTF>2020-05-12T02:11:23Z</dcterms:W3CDTF>
</rdf:Description>
</dcterms:created>
</rdf:Description>
</rdf:RDF>
      </MiriamAnnotation>
      <Expression>
        k35*Xa_Va_l*mIIa_l-k36*Xa_Va_mIIa_l
      </Expression>
      <ListOfParameterDescriptions>
        <ParameterDescription key="FunctionParameter_433" name="Xa_Va_l" order="0" role="substrate"/>
        <ParameterDescription key="FunctionParameter_432" name="Xa_Va_mIIa_l" order="1" role="product"/>
        <ParameterDescription key="FunctionParameter_431" name="k35" order="2" role="constant"/>
        <ParameterDescription key="FunctionParameter_430" name="k36" order="3" role="constant"/>
        <ParameterDescription key="FunctionParameter_429" name="mIIa_l" order="4" role="substrate"/>
      </ListOfParameterDescriptions>
    </Function>
    <Function key="Function_71" name="Function for R16" type="UserDefined" reversible="false">
      <MiriamAnnotation>
<rdf:RDF
xmlns:dcterms="http://purl.org/dc/terms/"
xmlns:rdf="http://www.w3.org/1999/02/22-rdf-syntax-ns#">
<rdf:Description rdf:about="#Function_71">
<dcterms:created>
<rdf:Description>
<dcterms:W3CDTF>2020-05-12T02:11:23Z</dcterms:W3CDTF>
</rdf:Description>
</dcterms:created>
</rdf:Description>
</rdf:RDF>
      </MiriamAnnotation>
      <Expression>
        k39*VII_l*Xa_l-k40*VII_Xa_l
      </Expression>
      <ListOfParameterDescriptions>
        <ParameterDescription key="FunctionParameter_438" name="VII_Xa_l" order="0" role="product"/>
        <ParameterDescription key="FunctionParameter_437" name="VII_l" order="1" role="substrate"/>
        <ParameterDescription key="FunctionParameter_436" name="Xa_l" order="2" role="substrate"/>
        <ParameterDescription key="FunctionParameter_435" name="k39" order="3" role="constant"/>
        <ParameterDescription key="FunctionParameter_434" name="k40" order="4" role="constant"/>
      </ListOfParameterDescriptions>
    </Function>
    <Function key="Function_72" name="Function for R17" type="UserDefined" reversible="false">
      <MiriamAnnotation>
<rdf:RDF
xmlns:dcterms="http://purl.org/dc/terms/"
xmlns:rdf="http://www.w3.org/1999/02/22-rdf-syntax-ns#">
<rdf:Description rdf:about="#Function_72">
<dcterms:created>
<rdf:Description>
<dcterms:W3CDTF>2020-05-12T02:11:23Z</dcterms:W3CDTF>
</rdf:Description>
</dcterms:created>
</rdf:Description>
</rdf:RDF>
      </MiriamAnnotation>
      <Expression>
        k42*XI_f*IIa_f-k43*XI_IIa_l
      </Expression>
      <ListOfParameterDescriptions>
        <ParameterDescription key="FunctionParameter_443" name="IIa_f" order="0" role="substrate"/>
        <ParameterDescription key="FunctionParameter_442" name="XI_IIa_l" order="1" role="product"/>
        <ParameterDescription key="FunctionParameter_441" name="XI_f" order="2" role="substrate"/>
        <ParameterDescription key="FunctionParameter_440" name="k42" order="3" role="constant"/>
        <ParameterDescription key="FunctionParameter_439" name="k43" order="4" role="constant"/>
      </ListOfParameterDescriptions>
    </Function>
    <Function key="Function_73" name="Function for R18" type="UserDefined" reversible="false">
      <MiriamAnnotation>
<rdf:RDF
xmlns:dcterms="http://purl.org/dc/terms/"
xmlns:rdf="http://www.w3.org/1999/02/22-rdf-syntax-ns#">
<rdf:Description rdf:about="#Function_73">
<dcterms:created>
<rdf:Description>
<dcterms:W3CDTF>2020-05-12T02:11:23Z</dcterms:W3CDTF>
</rdf:Description>
</dcterms:created>
</rdf:Description>
</rdf:RDF>
      </MiriamAnnotation>
      <Expression>
        k45*APC_PS_l*VIIIa_l-k46*APC_PS_VIIIa_l
      </Expression>
      <ListOfParameterDescriptions>
        <ParameterDescription key="FunctionParameter_448" name="APC_PS_VIIIa_l" order="0" role="product"/>
        <ParameterDescription key="FunctionParameter_447" name="APC_PS_l" order="1" role="substrate"/>
        <ParameterDescription key="FunctionParameter_446" name="VIIIa_l" order="2" role="substrate"/>
        <ParameterDescription key="FunctionParameter_445" name="k45" order="3" role="constant"/>
        <ParameterDescription key="FunctionParameter_444" name="k46" order="4" role="constant"/>
      </ListOfParameterDescriptions>
    </Function>
    <Function key="Function_74" name="Function for R19" type="UserDefined" reversible="false">
      <MiriamAnnotation>
<rdf:RDF
xmlns:dcterms="http://purl.org/dc/terms/"
xmlns:rdf="http://www.w3.org/1999/02/22-rdf-syntax-ns#">
<rdf:Description rdf:about="#Function_74">
<dcterms:created>
<rdf:Description>
<dcterms:W3CDTF>2020-05-12T02:11:23Z</dcterms:W3CDTF>
</rdf:Description>
</dcterms:created>
</rdf:Description>
</rdf:RDF>
      </MiriamAnnotation>
      <Expression>
        k48*APC_PS_l*Va_l-k49*APC_PS_Va_l
      </Expression>
      <ListOfParameterDescriptions>
        <ParameterDescription key="FunctionParameter_453" name="APC_PS_Va_l" order="0" role="product"/>
        <ParameterDescription key="FunctionParameter_452" name="APC_PS_l" order="1" role="substrate"/>
        <ParameterDescription key="FunctionParameter_451" name="Va_l" order="2" role="substrate"/>
        <ParameterDescription key="FunctionParameter_450" name="k48" order="3" role="constant"/>
        <ParameterDescription key="FunctionParameter_449" name="k49" order="4" role="constant"/>
      </ListOfParameterDescriptions>
    </Function>
    <Function key="Function_75" name="Function for R20" type="UserDefined" reversible="false">
      <MiriamAnnotation>
<rdf:RDF
xmlns:dcterms="http://purl.org/dc/terms/"
xmlns:rdf="http://www.w3.org/1999/02/22-rdf-syntax-ns#">
<rdf:Description rdf:about="#Function_75">
<dcterms:created>
<rdf:Description>
<dcterms:W3CDTF>2020-05-12T02:11:23Z</dcterms:W3CDTF>
</rdf:Description>
</dcterms:created>
</rdf:Description>
</rdf:RDF>
      </MiriamAnnotation>
      <Expression>
        k51*TFPI_f*Xa_f-k52*TFPI_Xa_l
      </Expression>
      <ListOfParameterDescriptions>
        <ParameterDescription key="FunctionParameter_458" name="TFPI_Xa_l" order="0" role="product"/>
        <ParameterDescription key="FunctionParameter_457" name="TFPI_f" order="1" role="substrate"/>
        <ParameterDescription key="FunctionParameter_456" name="Xa_f" order="2" role="substrate"/>
        <ParameterDescription key="FunctionParameter_455" name="k51" order="3" role="constant"/>
        <ParameterDescription key="FunctionParameter_454" name="k52" order="4" role="constant"/>
      </ListOfParameterDescriptions>
    </Function>
    <Function key="Function_76" name="Function for R21" type="UserDefined" reversible="false">
      <MiriamAnnotation>
<rdf:RDF
xmlns:dcterms="http://purl.org/dc/terms/"
xmlns:rdf="http://www.w3.org/1999/02/22-rdf-syntax-ns#">
<rdf:Description rdf:about="#Function_76">
<dcterms:created>
<rdf:Description>
<dcterms:W3CDTF>2020-05-12T02:11:23Z</dcterms:W3CDTF>
</rdf:Description>
</dcterms:created>
</rdf:Description>
</rdf:RDF>
      </MiriamAnnotation>
      <Expression>
        k53*TFPI_Xa_l*TF_VIIa_l-k54*TFPI_Xa_TF_VIIa_l
      </Expression>
      <ListOfParameterDescriptions>
        <ParameterDescription key="FunctionParameter_463" name="TFPI_Xa_TF_VIIa_l" order="0" role="product"/>
        <ParameterDescription key="FunctionParameter_462" name="TFPI_Xa_l" order="1" role="substrate"/>
        <ParameterDescription key="FunctionParameter_461" name="TF_VIIa_l" order="2" role="substrate"/>
        <ParameterDescription key="FunctionParameter_460" name="k53" order="3" role="constant"/>
        <ParameterDescription key="FunctionParameter_459" name="k54" order="4" role="constant"/>
      </ListOfParameterDescriptions>
    </Function>
    <Function key="Function_77" name="Function for R25" type="UserDefined" reversible="false">
      <MiriamAnnotation>
<rdf:RDF
xmlns:dcterms="http://purl.org/dc/terms/"
xmlns:rdf="http://www.w3.org/1999/02/22-rdf-syntax-ns#">
<rdf:Description rdf:about="#Function_77">
<dcterms:created>
<rdf:Description>
<dcterms:W3CDTF>2020-05-12T02:11:23Z</dcterms:W3CDTF>
</rdf:Description>
</dcterms:created>
</rdf:Description>
</rdf:RDF>
      </MiriamAnnotation>
      <Expression>
        k58*V_l*mIIa_l-k59*V_mIIa_l
      </Expression>
      <ListOfParameterDescriptions>
        <ParameterDescription key="FunctionParameter_468" name="V_l" order="0" role="substrate"/>
        <ParameterDescription key="FunctionParameter_467" name="V_mIIa_l" order="1" role="product"/>
        <ParameterDescription key="FunctionParameter_466" name="k58" order="2" role="constant"/>
        <ParameterDescription key="FunctionParameter_465" name="k59" order="3" role="constant"/>
        <ParameterDescription key="FunctionParameter_464" name="mIIa_l" order="4" role="substrate"/>
      </ListOfParameterDescriptions>
    </Function>
    <Function key="Function_78" name="Function for R26" type="UserDefined" reversible="false">
      <MiriamAnnotation>
<rdf:RDF
xmlns:dcterms="http://purl.org/dc/terms/"
xmlns:rdf="http://www.w3.org/1999/02/22-rdf-syntax-ns#">
<rdf:Description rdf:about="#Function_78">
<dcterms:created>
<rdf:Description>
<dcterms:W3CDTF>2020-05-12T02:11:23Z</dcterms:W3CDTF>
</rdf:Description>
</dcterms:created>
</rdf:Description>
</rdf:RDF>
      </MiriamAnnotation>
      <Expression>
        k61*VIII_l*mIIa_l-k62*VIII_mIIa_l
      </Expression>
      <ListOfParameterDescriptions>
        <ParameterDescription key="FunctionParameter_473" name="VIII_l" order="0" role="substrate"/>
        <ParameterDescription key="FunctionParameter_472" name="VIII_mIIa_l" order="1" role="product"/>
        <ParameterDescription key="FunctionParameter_471" name="k61" order="2" role="constant"/>
        <ParameterDescription key="FunctionParameter_470" name="k62" order="3" role="constant"/>
        <ParameterDescription key="FunctionParameter_469" name="mIIa_l" order="4" role="substrate"/>
      </ListOfParameterDescriptions>
    </Function>
    <Function key="Function_79" name="Function for R27" type="UserDefined" reversible="false">
      <MiriamAnnotation>
<rdf:RDF
xmlns:dcterms="http://purl.org/dc/terms/"
xmlns:rdf="http://www.w3.org/1999/02/22-rdf-syntax-ns#">
<rdf:Description rdf:about="#Function_79">
<dcterms:created>
<rdf:Description>
<dcterms:W3CDTF>2020-05-12T02:11:23Z</dcterms:W3CDTF>
</rdf:Description>
</dcterms:created>
</rdf:Description>
</rdf:RDF>
      </MiriamAnnotation>
      <Expression>
        k64*IIa_f*TM_l-k65*IIa_TM_l
      </Expression>
      <ListOfParameterDescriptions>
        <ParameterDescription key="FunctionParameter_478" name="IIa_TM_l" order="0" role="product"/>
        <ParameterDescription key="FunctionParameter_477" name="IIa_f" order="1" role="substrate"/>
        <ParameterDescription key="FunctionParameter_476" name="TM_l" order="2" role="substrate"/>
        <ParameterDescription key="FunctionParameter_475" name="k64" order="3" role="constant"/>
        <ParameterDescription key="FunctionParameter_474" name="k65" order="4" role="constant"/>
      </ListOfParameterDescriptions>
    </Function>
    <Function key="Function_80" name="Function for R28" type="UserDefined" reversible="false">
      <MiriamAnnotation>
<rdf:RDF xmlns:dcterms="http://purl.org/dc/terms/" xmlns:rdf="http://www.w3.org/1999/02/22-rdf-syntax-ns#">
  <rdf:Description rdf:about="#Function_80">
    <dcterms:created>
      <rdf:Description>
        <dcterms:W3CDTF>2019-06-26T13:55:29Z</dcterms:W3CDTF>
      </rdf:Description>
    </dcterms:created>
  </rdf:Description>
</rdf:RDF>
      </MiriamAnnotation>
      <Expression>
        k66*IIa_TM_l*PC_l-k67*IIa_TM_PC_l
      </Expression>
      <ListOfParameterDescriptions>
        <ParameterDescription key="FunctionParameter_483" name="IIa_TM_PC_l" order="0" role="product"/>
        <ParameterDescription key="FunctionParameter_482" name="IIa_TM_l" order="1" role="substrate"/>
        <ParameterDescription key="FunctionParameter_481" name="PC_l" order="2" role="substrate"/>
        <ParameterDescription key="FunctionParameter_480" name="k66" order="3" role="constant"/>
        <ParameterDescription key="FunctionParameter_479" name="k67" order="4" role="constant"/>
      </ListOfParameterDescriptions>
    </Function>
    <Function key="Function_81" name="Function for R30" type="UserDefined" reversible="false">
      <MiriamAnnotation>
<rdf:RDF
xmlns:dcterms="http://purl.org/dc/terms/"
xmlns:rdf="http://www.w3.org/1999/02/22-rdf-syntax-ns#">
<rdf:Description rdf:about="#Function_81">
<dcterms:created>
<rdf:Description>
<dcterms:W3CDTF>2020-05-12T02:11:23Z</dcterms:W3CDTF>
</rdf:Description>
</dcterms:created>
</rdf:Description>
</rdf:RDF>
      </MiriamAnnotation>
      <Expression>
        k70*APC_l*PS_l-k71*APC_PS_l
      </Expression>
      <ListOfParameterDescriptions>
        <ParameterDescription key="FunctionParameter_488" name="APC_PS_l" order="0" role="product"/>
        <ParameterDescription key="FunctionParameter_487" name="APC_l" order="1" role="substrate"/>
        <ParameterDescription key="FunctionParameter_486" name="PS_l" order="2" role="substrate"/>
        <ParameterDescription key="FunctionParameter_485" name="k70" order="3" role="constant"/>
        <ParameterDescription key="FunctionParameter_484" name="k71" order="4" role="constant"/>
      </ListOfParameterDescriptions>
    </Function>
    <Function key="Function_82" name="Function for R31" type="UserDefined" reversible="false">
      <MiriamAnnotation>
<rdf:RDF
xmlns:dcterms="http://purl.org/dc/terms/"
xmlns:rdf="http://www.w3.org/1999/02/22-rdf-syntax-ns#">
<rdf:Description rdf:about="#Function_82">
<dcterms:created>
<rdf:Description>
<dcterms:W3CDTF>2020-05-12T02:11:23Z</dcterms:W3CDTF>
</rdf:Description>
</dcterms:created>
</rdf:Description>
</rdf:RDF>
      </MiriamAnnotation>
      <Expression>
        k72*XIa_l*IX_l-k73*XIa_IX_l
      </Expression>
      <ListOfParameterDescriptions>
        <ParameterDescription key="FunctionParameter_493" name="IX_l" order="0" role="substrate"/>
        <ParameterDescription key="FunctionParameter_492" name="XIa_IX_l" order="1" role="product"/>
        <ParameterDescription key="FunctionParameter_491" name="XIa_l" order="2" role="substrate"/>
        <ParameterDescription key="FunctionParameter_490" name="k72" order="3" role="constant"/>
        <ParameterDescription key="FunctionParameter_489" name="k73" order="4" role="constant"/>
      </ListOfParameterDescriptions>
    </Function>
  </ListOfFunctions>
  <Model key="Model_1" name="Bungay2006_Plasma" simulationType="time" timeUnit="s" volumeUnit="l" areaUnit="m²" lengthUnit="m" quantityUnit="nmol" type="deterministic" avogadroConstant="6.0221408570000002e+23">
    <MiriamAnnotation>
<rdf:RDF
   xmlns:CopasiMT="http://www.copasi.org/RDF/MiriamTerms#"
   xmlns:bqbiol="http://biomodels.net/biology-qualifiers/"
   xmlns:bqmodel="http://biomodels.net/model-qualifiers/"
   xmlns:dcterms="http://purl.org/dc/terms/"
   xmlns:rdf="http://www.w3.org/1999/02/22-rdf-syntax-ns#"
   xmlns:vCard="http://www.w3.org/2001/vcard-rdf/3.0#">
  <rdf:Description rdf:about="#Model_1">
    <bqbiol:hasProperty>
      <rdf:Bag>
        <rdf:li rdf:resource="http://identifiers.org/mamo/MAMO_0000046"/>
      </rdf:Bag>
    </bqbiol:hasProperty>
    <bqbiol:hasTaxon>
      <rdf:Bag>
        <rdf:li rdf:resource="http://identifiers.org/taxonomy/9606"/>
      </rdf:Bag>
    </bqbiol:hasTaxon>
    <bqmodel:isDerivedFrom>
      <rdf:Bag>
        <rdf:li rdf:resource="http://identifiers.org/biomodels.db/BIOMD0000000334"/>
      </rdf:Bag>
    </bqmodel:isDerivedFrom>
    <dcterms:bibliographicCitation>
      <rdf:Bag>
        <rdf:li>
          <rdf:Description>
            <CopasiMT:isDescribedBy rdf:resource="http://identifiers.org/pubmed/16838084"/>
          </rdf:Description>
        </rdf:li>
      </rdf:Bag>
    </dcterms:bibliographicCitation>
    <dcterms:created>
      <rdf:Description>
        <dcterms:W3CDTF>2011-05-12T12:58:49Z</dcterms:W3CDTF>
      </rdf:Description>
    </dcterms:created>
    <dcterms:creator>
      <rdf:Bag>
        <rdf:li>
          <rdf:Description>
            <vCard:EMAIL>schubert@ebi.ac.uk</vCard:EMAIL>
            <vCard:N>
              <rdf:Description>
                <vCard:Family>Schubert</vCard:Family>
                <vCard:Given>Michael</vCard:Given>
              </rdf:Description>
            </vCard:N>
            <vCard:ORG>
              <rdf:Description>
                <vCard:Orgname>EBI</vCard:Orgname>
              </rdf:Description>
            </vCard:ORG>
          </rdf:Description>
        </rdf:li>
        <rdf:li>
          <rdf:Description>
            <vCard:EMAIL>viji@ebi.ac.uk</vCard:EMAIL>
            <vCard:N>
              <rdf:Description>
                <vCard:Family>Chelliah</vCard:Family>
                <vCard:Given>Vijayalakshmi</vCard:Given>
              </rdf:Description>
            </vCard:N>
            <vCard:ORG>
              <rdf:Description>
                <vCard:Orgname>EMBL-EBI</vCard:Orgname>
              </rdf:Description>
            </vCard:ORG>
          </rdf:Description>
        </rdf:li>
        <rdf:li>
          <rdf:Description>
            <vCard:EMAIL>juty@ebi.ac.uk</vCard:EMAIL>
            <vCard:N>
              <rdf:Description>
                <vCard:Family>Juty</vCard:Family>
                <vCard:Given>Nick</vCard:Given>
              </rdf:Description>
            </vCard:N>
            <vCard:ORG>
              <rdf:Description>
                <vCard:Orgname>EMBL-EBI</vCard:Orgname>
              </rdf:Description>
            </vCard:ORG>
          </rdf:Description>
        </rdf:li>
      </rdf:Bag>
    </dcterms:creator>
    <dcterms:modified>
      <rdf:Description>
        <dcterms:W3CDTF>2014-05-28T13:15:02Z</dcterms:W3CDTF>
      </rdf:Description>
    </dcterms:modified>
    <CopasiMT:is>
      <rdf:Bag>
        <rdf:li rdf:resource="http://identifiers.org/biomodels.db/MODEL1105090001"/>
      </rdf:Bag>
    </CopasiMT:is>
    <CopasiMT:is>
      <rdf:Bag>
        <rdf:li rdf:resource="http://identifiers.org/biomodels.db/BIOMD0000000332"/>
      </rdf:Bag>
    </CopasiMT:is>
    <CopasiMT:isVersionOf>
      <rdf:Bag>
        <rdf:li rdf:resource="http://identifiers.org/go/GO:0007596"/>
      </rdf:Bag>
    </CopasiMT:isVersionOf>
    <CopasiMT:occursIn>
      <rdf:Bag>
        <rdf:li rdf:resource="http://identifiers.org/bto/BTO:0000131"/>
      </rdf:Bag>
    </CopasiMT:occursIn>
  </rdf:Description>
</rdf:RDF>

    </MiriamAnnotation>
    <Comment>
      <body xmlns="http://www.w3.org/1999/xhtml">
    <p>
      This model is from the article:
      <br />
    <strong> Modelling thrombin generation in human ovarian follicular fluid
      </strong>
    <br />
Bungay Sharene D., Gentry Patricia A., Gentry Rodney D.
      <em>Bulletin of Mathematical Biology</em>Volume 68, Issue 8, 12 July 2006, Pages 2283-302
      <a href="http://www.ncbi.nlm.nih.gov/pubmed/16838084">16838084</a>,
      <br />
    <strong>Abstract:</strong>
    <br />
A mathematical model is constructed to study thrombin production in human ovarian follicular fluid. The model results show that the amount of thrombin that can be produced in ovarian follicular fluid is much lower than that in blood plasma, failing to reach the level required for fibrin formation, and thereby supporting the hypothesis that in follicular fluid thrombin functions to initiate cellular activities via intracellular signalling receptors. It is also concluded that the absence of the amplification pathway to thrombin production in follicular fluid is a major factor in restricting the amount of thrombin that can be produced. Titration of the initial concentrations of the various reactants in the model lead to predictions for the amount of tissue factor and phospholipid that is required to maintain thrombin production in the follicle, as well as to the conclusion that tissue factor pathway inhibitor has little effect on the time that thrombin generation is sustained. Numerical experiments to determine the effect of factor V, which is at a much reduced level in follicular fluid compared to plasma, and thrombomodulin, illustrate the importance for further experimental work to determine values for several parameters that have yet to be reported in the literature.
      </p>
  </body>
    </Comment>
    <ListOfCompartments>
      <Compartment key="Compartment_0" name="Cell" simulationType="fixed" dimensionality="3" addNoise="false">
        <MiriamAnnotation>
<rdf:RDF xmlns:CopasiMT="http://www.copasi.org/RDF/MiriamTerms#" xmlns:rdf="http://www.w3.org/1999/02/22-rdf-syntax-ns#">
  <rdf:Description rdf:about="#Compartment_0">
    <CopasiMT:is>
      <rdf:Bag>
        <rdf:li rdf:resource="http://identifiers.org/go/GO:0005623" />
      </rdf:Bag>
    </CopasiMT:is>
  </rdf:Description>
</rdf:RDF>
        </MiriamAnnotation>
      </Compartment>
    </ListOfCompartments>
    <ListOfMetabolites>
      <Metabolite key="Metabolite_0" name="II_f" simulationType="reactions" compartment="Compartment_0" addNoise="false">
        <MiriamAnnotation>
<rdf:RDF xmlns:CopasiMT="http://www.copasi.org/RDF/MiriamTerms#" xmlns:rdf="http://www.w3.org/1999/02/22-rdf-syntax-ns#">
  <rdf:Description rdf:about="#Metabolite_0">
    <CopasiMT:isVersionOf>
      <rdf:Bag>
        <rdf:li rdf:resource="http://identifiers.org/pr/PR:000007299" />
      </rdf:Bag>
    </CopasiMT:isVersionOf>
    <CopasiMT:occursIn>
      <rdf:Bag>
        <rdf:li rdf:resource="http://identifiers.org/bto/BTO:0004383" />
      </rdf:Bag>
    </CopasiMT:occursIn>
  </rdf:Description>
</rdf:RDF>
        </MiriamAnnotation>
      </Metabolite>
      <Metabolite key="Metabolite_1" name="II_l" simulationType="reactions" compartment="Compartment_0" addNoise="false">
        <MiriamAnnotation>
<rdf:RDF xmlns:CopasiMT="http://www.copasi.org/RDF/MiriamTerms#" xmlns:bqbiol="http://biomodels.net/biology-qualifiers/" xmlns:rdf="http://www.w3.org/1999/02/22-rdf-syntax-ns#">
  <rdf:Description rdf:about="#Metabolite_1">
    <bqbiol:hasProperty>
      <rdf:Bag>
        <rdf:li rdf:resource="http://identifiers.org/chebi/CHEBI:50967" />
      </rdf:Bag>
    </bqbiol:hasProperty>
    <CopasiMT:isVersionOf>
      <rdf:Bag>
        <rdf:li rdf:resource="http://identifiers.org/pr/PR:000007299" />
      </rdf:Bag>
    </CopasiMT:isVersionOf>
  </rdf:Description>
</rdf:RDF>
        </MiriamAnnotation>
      </Metabolite>
      <Metabolite key="Metabolite_2" name="mIIa_f" simulationType="reactions" compartment="Compartment_0" addNoise="false">
        <MiriamAnnotation>
<rdf:RDF xmlns:CopasiMT="http://www.copasi.org/RDF/MiriamTerms#" xmlns:rdf="http://www.w3.org/1999/02/22-rdf-syntax-ns#">
  <rdf:Description rdf:about="#Metabolite_2">
    <CopasiMT:isVersionOf>
      <rdf:Bag>
        <rdf:li rdf:resource="http://identifiers.org/pr/PR:000007299" />
      </rdf:Bag>
    </CopasiMT:isVersionOf>
    <CopasiMT:occursIn>
      <rdf:Bag>
        <rdf:li rdf:resource="http://identifiers.org/bto/BTO:0004383" />
      </rdf:Bag>
    </CopasiMT:occursIn>
  </rdf:Description>
</rdf:RDF>
        </MiriamAnnotation>
      </Metabolite>
      <Metabolite key="Metabolite_3" name="mIIa_l" simulationType="reactions" compartment="Compartment_0" addNoise="false">
        <MiriamAnnotation>
<rdf:RDF xmlns:CopasiMT="http://www.copasi.org/RDF/MiriamTerms#" xmlns:bqbiol="http://biomodels.net/biology-qualifiers/" xmlns:rdf="http://www.w3.org/1999/02/22-rdf-syntax-ns#">
  <rdf:Description rdf:about="#Metabolite_3">
    <bqbiol:hasProperty>
      <rdf:Bag>
        <rdf:li rdf:resource="http://identifiers.org/chebi/CHEBI:50967" />
      </rdf:Bag>
    </bqbiol:hasProperty>
    <CopasiMT:isVersionOf>
      <rdf:Bag>
        <rdf:li rdf:resource="http://identifiers.org/pr/PR:000007299" />
      </rdf:Bag>
    </CopasiMT:isVersionOf>
  </rdf:Description>
</rdf:RDF>
        </MiriamAnnotation>
      </Metabolite>
      <Metabolite key="Metabolite_4" name="V_f" simulationType="reactions" compartment="Compartment_0" addNoise="false">
        <MiriamAnnotation>
<rdf:RDF xmlns:CopasiMT="http://www.copasi.org/RDF/MiriamTerms#" xmlns:rdf="http://www.w3.org/1999/02/22-rdf-syntax-ns#">
  <rdf:Description rdf:about="#Metabolite_4">
    <CopasiMT:isVersionOf>
      <rdf:Bag>
        <rdf:li rdf:resource="http://identifiers.org/pr/PR:000007300" />
      </rdf:Bag>
    </CopasiMT:isVersionOf>
    <CopasiMT:occursIn>
      <rdf:Bag>
        <rdf:li rdf:resource="http://identifiers.org/bto/BTO:0004383" />
      </rdf:Bag>
    </CopasiMT:occursIn>
  </rdf:Description>
</rdf:RDF>
        </MiriamAnnotation>
      </Metabolite>
      <Metabolite key="Metabolite_5" name="V_l" simulationType="reactions" compartment="Compartment_0" addNoise="false">
        <MiriamAnnotation>
<rdf:RDF xmlns:CopasiMT="http://www.copasi.org/RDF/MiriamTerms#" xmlns:bqbiol="http://biomodels.net/biology-qualifiers/" xmlns:rdf="http://www.w3.org/1999/02/22-rdf-syntax-ns#">
  <rdf:Description rdf:about="#Metabolite_5">
    <bqbiol:hasProperty>
      <rdf:Bag>
        <rdf:li rdf:resource="http://identifiers.org/chebi/CHEBI:50967" />
      </rdf:Bag>
    </bqbiol:hasProperty>
    <CopasiMT:isVersionOf>
      <rdf:Bag>
        <rdf:li rdf:resource="http://identifiers.org/pr/PR:000007300" />
      </rdf:Bag>
    </CopasiMT:isVersionOf>
  </rdf:Description>
</rdf:RDF>
        </MiriamAnnotation>
      </Metabolite>
      <Metabolite key="Metabolite_6" name="Va_f" simulationType="reactions" compartment="Compartment_0" addNoise="false">
        <MiriamAnnotation>
<rdf:RDF xmlns:CopasiMT="http://www.copasi.org/RDF/MiriamTerms#" xmlns:rdf="http://www.w3.org/1999/02/22-rdf-syntax-ns#">
  <rdf:Description rdf:about="#Metabolite_6">
    <CopasiMT:isVersionOf>
      <rdf:Bag>
        <rdf:li rdf:resource="http://identifiers.org/pr/PR:000007300" />
      </rdf:Bag>
    </CopasiMT:isVersionOf>
    <CopasiMT:occursIn>
      <rdf:Bag>
        <rdf:li rdf:resource="http://identifiers.org/bto/BTO:0004383" />
      </rdf:Bag>
    </CopasiMT:occursIn>
  </rdf:Description>
</rdf:RDF>
        </MiriamAnnotation>
      </Metabolite>
      <Metabolite key="Metabolite_7" name="Va_l" simulationType="reactions" compartment="Compartment_0" addNoise="false">
        <MiriamAnnotation>
<rdf:RDF xmlns:CopasiMT="http://www.copasi.org/RDF/MiriamTerms#" xmlns:bqbiol="http://biomodels.net/biology-qualifiers/" xmlns:rdf="http://www.w3.org/1999/02/22-rdf-syntax-ns#">
  <rdf:Description rdf:about="#Metabolite_7">
    <bqbiol:hasProperty>
      <rdf:Bag>
        <rdf:li rdf:resource="http://identifiers.org/chebi/CHEBI:50967" />
      </rdf:Bag>
    </bqbiol:hasProperty>
    <CopasiMT:isVersionOf>
      <rdf:Bag>
        <rdf:li rdf:resource="http://identifiers.org/pr/PR:000007300" />
      </rdf:Bag>
    </CopasiMT:isVersionOf>
  </rdf:Description>
</rdf:RDF>
        </MiriamAnnotation>
      </Metabolite>
      <Metabolite key="Metabolite_8" name="VII_f" simulationType="reactions" compartment="Compartment_0" addNoise="false">
        <MiriamAnnotation>
<rdf:RDF xmlns:CopasiMT="http://www.copasi.org/RDF/MiriamTerms#" xmlns:rdf="http://www.w3.org/1999/02/22-rdf-syntax-ns#">
  <rdf:Description rdf:about="#Metabolite_8">
    <CopasiMT:isVersionOf>
      <rdf:Bag>
        <rdf:li rdf:resource="http://identifiers.org/pr/PR:000007301" />
      </rdf:Bag>
    </CopasiMT:isVersionOf>
    <CopasiMT:occursIn>
      <rdf:Bag>
        <rdf:li rdf:resource="http://identifiers.org/bto/BTO:0004383" />
      </rdf:Bag>
    </CopasiMT:occursIn>
  </rdf:Description>
</rdf:RDF>
        </MiriamAnnotation>
      </Metabolite>
      <Metabolite key="Metabolite_9" name="VII_l" simulationType="reactions" compartment="Compartment_0" addNoise="false">
        <MiriamAnnotation>
<rdf:RDF xmlns:CopasiMT="http://www.copasi.org/RDF/MiriamTerms#" xmlns:bqbiol="http://biomodels.net/biology-qualifiers/" xmlns:rdf="http://www.w3.org/1999/02/22-rdf-syntax-ns#">
  <rdf:Description rdf:about="#Metabolite_9">
    <bqbiol:hasProperty>
      <rdf:Bag>
        <rdf:li rdf:resource="http://identifiers.org/chebi/CHEBI:50967" />
      </rdf:Bag>
    </bqbiol:hasProperty>
    <CopasiMT:isVersionOf>
      <rdf:Bag>
        <rdf:li rdf:resource="http://identifiers.org/pr/PR:000007301" />
      </rdf:Bag>
    </CopasiMT:isVersionOf>
  </rdf:Description>
</rdf:RDF>
        </MiriamAnnotation>
      </Metabolite>
      <Metabolite key="Metabolite_10" name="VIIa_f" simulationType="reactions" compartment="Compartment_0" addNoise="false">
        <MiriamAnnotation>
<rdf:RDF xmlns:CopasiMT="http://www.copasi.org/RDF/MiriamTerms#" xmlns:rdf="http://www.w3.org/1999/02/22-rdf-syntax-ns#">
  <rdf:Description rdf:about="#Metabolite_10">
    <CopasiMT:isVersionOf>
      <rdf:Bag>
        <rdf:li rdf:resource="http://identifiers.org/pr/PR:000007301" />
      </rdf:Bag>
    </CopasiMT:isVersionOf>
    <CopasiMT:occursIn>
      <rdf:Bag>
        <rdf:li rdf:resource="http://identifiers.org/bto/BTO:0004383" />
      </rdf:Bag>
    </CopasiMT:occursIn>
  </rdf:Description>
</rdf:RDF>
        </MiriamAnnotation>
      </Metabolite>
      <Metabolite key="Metabolite_11" name="VIIa_l" simulationType="reactions" compartment="Compartment_0" addNoise="false">
        <MiriamAnnotation>
<rdf:RDF xmlns:CopasiMT="http://www.copasi.org/RDF/MiriamTerms#" xmlns:bqbiol="http://biomodels.net/biology-qualifiers/" xmlns:rdf="http://www.w3.org/1999/02/22-rdf-syntax-ns#">
  <rdf:Description rdf:about="#Metabolite_11">
    <bqbiol:hasProperty>
      <rdf:Bag>
        <rdf:li rdf:resource="http://identifiers.org/chebi/CHEBI:50967" />
      </rdf:Bag>
    </bqbiol:hasProperty>
    <CopasiMT:isVersionOf>
      <rdf:Bag>
        <rdf:li rdf:resource="http://identifiers.org/pr/PR:000007301" />
      </rdf:Bag>
    </CopasiMT:isVersionOf>
  </rdf:Description>
</rdf:RDF>
        </MiriamAnnotation>
      </Metabolite>
      <Metabolite key="Metabolite_12" name="VIII_f" simulationType="reactions" compartment="Compartment_0" addNoise="false">
        <MiriamAnnotation>
<rdf:RDF xmlns:CopasiMT="http://www.copasi.org/RDF/MiriamTerms#" xmlns:rdf="http://www.w3.org/1999/02/22-rdf-syntax-ns#">
  <rdf:Description rdf:about="#Metabolite_12">
    <CopasiMT:isVersionOf>
      <rdf:Bag>
        <rdf:li rdf:resource="http://identifiers.org/pr/PR:000007302" />
      </rdf:Bag>
    </CopasiMT:isVersionOf>
    <CopasiMT:occursIn>
      <rdf:Bag>
        <rdf:li rdf:resource="http://identifiers.org/bto/BTO:0004383" />
      </rdf:Bag>
    </CopasiMT:occursIn>
  </rdf:Description>
</rdf:RDF>
        </MiriamAnnotation>
      </Metabolite>
      <Metabolite key="Metabolite_13" name="VIII_l" simulationType="reactions" compartment="Compartment_0" addNoise="false">
        <MiriamAnnotation>
<rdf:RDF xmlns:CopasiMT="http://www.copasi.org/RDF/MiriamTerms#" xmlns:bqbiol="http://biomodels.net/biology-qualifiers/" xmlns:rdf="http://www.w3.org/1999/02/22-rdf-syntax-ns#">
  <rdf:Description rdf:about="#Metabolite_13">
    <bqbiol:hasProperty>
      <rdf:Bag>
        <rdf:li rdf:resource="http://identifiers.org/chebi/CHEBI:50967" />
      </rdf:Bag>
    </bqbiol:hasProperty>
    <CopasiMT:isVersionOf>
      <rdf:Bag>
        <rdf:li rdf:resource="http://identifiers.org/pr/PR:000007302" />
      </rdf:Bag>
    </CopasiMT:isVersionOf>
  </rdf:Description>
</rdf:RDF>
        </MiriamAnnotation>
      </Metabolite>
      <Metabolite key="Metabolite_14" name="VIIIa_f" simulationType="reactions" compartment="Compartment_0" addNoise="false">
        <MiriamAnnotation>
<rdf:RDF xmlns:CopasiMT="http://www.copasi.org/RDF/MiriamTerms#" xmlns:rdf="http://www.w3.org/1999/02/22-rdf-syntax-ns#">
  <rdf:Description rdf:about="#Metabolite_14">
    <CopasiMT:isVersionOf>
      <rdf:Bag>
        <rdf:li rdf:resource="http://identifiers.org/pr/PR:000007302" />
      </rdf:Bag>
    </CopasiMT:isVersionOf>
    <CopasiMT:occursIn>
      <rdf:Bag>
        <rdf:li rdf:resource="http://identifiers.org/bto/BTO:0004383" />
      </rdf:Bag>
    </CopasiMT:occursIn>
  </rdf:Description>
</rdf:RDF>
        </MiriamAnnotation>
      </Metabolite>
      <Metabolite key="Metabolite_15" name="VIIIa_l" simulationType="reactions" compartment="Compartment_0" addNoise="false">
        <MiriamAnnotation>
<rdf:RDF xmlns:CopasiMT="http://www.copasi.org/RDF/MiriamTerms#" xmlns:bqbiol="http://biomodels.net/biology-qualifiers/" xmlns:rdf="http://www.w3.org/1999/02/22-rdf-syntax-ns#">
  <rdf:Description rdf:about="#Metabolite_15">
    <bqbiol:hasProperty>
      <rdf:Bag>
        <rdf:li rdf:resource="http://identifiers.org/chebi/CHEBI:50967" />
      </rdf:Bag>
    </bqbiol:hasProperty>
    <CopasiMT:isVersionOf>
      <rdf:Bag>
        <rdf:li rdf:resource="http://identifiers.org/pr/PR:000007302" />
      </rdf:Bag>
    </CopasiMT:isVersionOf>
  </rdf:Description>
</rdf:RDF>
        </MiriamAnnotation>
      </Metabolite>
      <Metabolite key="Metabolite_16" name="IX_f" simulationType="reactions" compartment="Compartment_0" addNoise="false">
        <MiriamAnnotation>
<rdf:RDF xmlns:CopasiMT="http://www.copasi.org/RDF/MiriamTerms#" xmlns:rdf="http://www.w3.org/1999/02/22-rdf-syntax-ns#">
  <rdf:Description rdf:about="#Metabolite_16">
    <CopasiMT:isVersionOf>
      <rdf:Bag>
        <rdf:li rdf:resource="http://identifiers.org/pr/PR:000007303" />
      </rdf:Bag>
    </CopasiMT:isVersionOf>
    <CopasiMT:occursIn>
      <rdf:Bag>
        <rdf:li rdf:resource="http://identifiers.org/bto/BTO:0004383" />
      </rdf:Bag>
    </CopasiMT:occursIn>
  </rdf:Description>
</rdf:RDF>
        </MiriamAnnotation>
      </Metabolite>
      <Metabolite key="Metabolite_17" name="IX_l" simulationType="reactions" compartment="Compartment_0" addNoise="false">
        <MiriamAnnotation>
<rdf:RDF xmlns:CopasiMT="http://www.copasi.org/RDF/MiriamTerms#" xmlns:bqbiol="http://biomodels.net/biology-qualifiers/" xmlns:rdf="http://www.w3.org/1999/02/22-rdf-syntax-ns#">
  <rdf:Description rdf:about="#Metabolite_17">
    <bqbiol:hasProperty>
      <rdf:Bag>
        <rdf:li rdf:resource="http://identifiers.org/chebi/CHEBI:50967" />
      </rdf:Bag>
    </bqbiol:hasProperty>
    <CopasiMT:isVersionOf>
      <rdf:Bag>
        <rdf:li rdf:resource="http://identifiers.org/pr/PR:000007303" />
      </rdf:Bag>
    </CopasiMT:isVersionOf>
  </rdf:Description>
</rdf:RDF>
        </MiriamAnnotation>
      </Metabolite>
      <Metabolite key="Metabolite_18" name="IXa_f" simulationType="reactions" compartment="Compartment_0" addNoise="false">
        <MiriamAnnotation>
<rdf:RDF xmlns:CopasiMT="http://www.copasi.org/RDF/MiriamTerms#" xmlns:rdf="http://www.w3.org/1999/02/22-rdf-syntax-ns#">
  <rdf:Description rdf:about="#Metabolite_18">
    <CopasiMT:isVersionOf>
      <rdf:Bag>
        <rdf:li rdf:resource="http://identifiers.org/pr/PR:000007303" />
      </rdf:Bag>
    </CopasiMT:isVersionOf>
    <CopasiMT:occursIn>
      <rdf:Bag>
        <rdf:li rdf:resource="http://identifiers.org/bto/BTO:0004383" />
      </rdf:Bag>
    </CopasiMT:occursIn>
  </rdf:Description>
</rdf:RDF>
        </MiriamAnnotation>
      </Metabolite>
      <Metabolite key="Metabolite_19" name="IXa_l" simulationType="reactions" compartment="Compartment_0" addNoise="false">
        <MiriamAnnotation>
<rdf:RDF xmlns:CopasiMT="http://www.copasi.org/RDF/MiriamTerms#" xmlns:bqbiol="http://biomodels.net/biology-qualifiers/" xmlns:rdf="http://www.w3.org/1999/02/22-rdf-syntax-ns#">
  <rdf:Description rdf:about="#Metabolite_19">
    <bqbiol:hasProperty>
      <rdf:Bag>
        <rdf:li rdf:resource="http://identifiers.org/chebi/CHEBI:50967" />
      </rdf:Bag>
    </bqbiol:hasProperty>
    <CopasiMT:isVersionOf>
      <rdf:Bag>
        <rdf:li rdf:resource="http://identifiers.org/pr/PR:000007303" />
      </rdf:Bag>
    </CopasiMT:isVersionOf>
  </rdf:Description>
</rdf:RDF>
        </MiriamAnnotation>
      </Metabolite>
      <Metabolite key="Metabolite_20" name="X_f" simulationType="reactions" compartment="Compartment_0" addNoise="false">
        <MiriamAnnotation>
<rdf:RDF xmlns:CopasiMT="http://www.copasi.org/RDF/MiriamTerms#" xmlns:rdf="http://www.w3.org/1999/02/22-rdf-syntax-ns#">
  <rdf:Description rdf:about="#Metabolite_20">
    <CopasiMT:isVersionOf>
      <rdf:Bag>
        <rdf:li rdf:resource="http://identifiers.org/pr/PR:000007294" />
      </rdf:Bag>
    </CopasiMT:isVersionOf>
    <CopasiMT:occursIn>
      <rdf:Bag>
        <rdf:li rdf:resource="http://identifiers.org/bto/BTO:0004383" />
      </rdf:Bag>
    </CopasiMT:occursIn>
  </rdf:Description>
</rdf:RDF>
        </MiriamAnnotation>
      </Metabolite>
      <Metabolite key="Metabolite_21" name="X_l" simulationType="reactions" compartment="Compartment_0" addNoise="false">
        <MiriamAnnotation>
<rdf:RDF xmlns:CopasiMT="http://www.copasi.org/RDF/MiriamTerms#" xmlns:bqbiol="http://biomodels.net/biology-qualifiers/" xmlns:rdf="http://www.w3.org/1999/02/22-rdf-syntax-ns#">
  <rdf:Description rdf:about="#Metabolite_21">
    <bqbiol:hasProperty>
      <rdf:Bag>
        <rdf:li rdf:resource="http://identifiers.org/chebi/CHEBI:50967" />
      </rdf:Bag>
    </bqbiol:hasProperty>
    <CopasiMT:isVersionOf>
      <rdf:Bag>
        <rdf:li rdf:resource="http://identifiers.org/pr/PR:000007294" />
      </rdf:Bag>
    </CopasiMT:isVersionOf>
  </rdf:Description>
</rdf:RDF>
        </MiriamAnnotation>
      </Metabolite>
      <Metabolite key="Metabolite_22" name="Xa_f" simulationType="reactions" compartment="Compartment_0" addNoise="false">
        <MiriamAnnotation>
<rdf:RDF xmlns:CopasiMT="http://www.copasi.org/RDF/MiriamTerms#" xmlns:rdf="http://www.w3.org/1999/02/22-rdf-syntax-ns#">
  <rdf:Description rdf:about="#Metabolite_22">
    <CopasiMT:isVersionOf>
      <rdf:Bag>
        <rdf:li rdf:resource="http://identifiers.org/pr/PR:000007294" />
      </rdf:Bag>
    </CopasiMT:isVersionOf>
    <CopasiMT:occursIn>
      <rdf:Bag>
        <rdf:li rdf:resource="http://identifiers.org/bto/BTO:0004383" />
      </rdf:Bag>
    </CopasiMT:occursIn>
  </rdf:Description>
</rdf:RDF>
        </MiriamAnnotation>
      </Metabolite>
      <Metabolite key="Metabolite_23" name="Xa_l" simulationType="reactions" compartment="Compartment_0" addNoise="false">
        <MiriamAnnotation>
<rdf:RDF xmlns:CopasiMT="http://www.copasi.org/RDF/MiriamTerms#" xmlns:bqbiol="http://biomodels.net/biology-qualifiers/" xmlns:rdf="http://www.w3.org/1999/02/22-rdf-syntax-ns#">
  <rdf:Description rdf:about="#Metabolite_23">
    <bqbiol:hasProperty>
      <rdf:Bag>
        <rdf:li rdf:resource="http://identifiers.org/chebi/CHEBI:50967" />
      </rdf:Bag>
    </bqbiol:hasProperty>
    <CopasiMT:isVersionOf>
      <rdf:Bag>
        <rdf:li rdf:resource="http://identifiers.org/pr/PR:000007294" />
      </rdf:Bag>
    </CopasiMT:isVersionOf>
  </rdf:Description>
</rdf:RDF>
        </MiriamAnnotation>
      </Metabolite>
      <Metabolite key="Metabolite_24" name="APC_f" simulationType="reactions" compartment="Compartment_0" addNoise="false">
        <MiriamAnnotation>
<rdf:RDF xmlns:CopasiMT="http://www.copasi.org/RDF/MiriamTerms#" xmlns:rdf="http://www.w3.org/1999/02/22-rdf-syntax-ns#">
  <rdf:Description rdf:about="#Metabolite_24">
    <CopasiMT:isVersionOf>
      <rdf:Bag>
        <rdf:li rdf:resource="http://identifiers.org/pr/PR:000013261" />
      </rdf:Bag>
    </CopasiMT:isVersionOf>
    <CopasiMT:occursIn>
      <rdf:Bag>
        <rdf:li rdf:resource="http://identifiers.org/bto/BTO:0004383" />
      </rdf:Bag>
    </CopasiMT:occursIn>
  </rdf:Description>
</rdf:RDF>
        </MiriamAnnotation>
      </Metabolite>
      <Metabolite key="Metabolite_25" name="APC_l" simulationType="reactions" compartment="Compartment_0" addNoise="false">
        <MiriamAnnotation>
<rdf:RDF xmlns:CopasiMT="http://www.copasi.org/RDF/MiriamTerms#" xmlns:bqbiol="http://biomodels.net/biology-qualifiers/" xmlns:rdf="http://www.w3.org/1999/02/22-rdf-syntax-ns#">
  <rdf:Description rdf:about="#Metabolite_25">
    <bqbiol:hasProperty>
      <rdf:Bag>
        <rdf:li rdf:resource="http://identifiers.org/chebi/CHEBI:50967" />
      </rdf:Bag>
    </bqbiol:hasProperty>
    <CopasiMT:isVersionOf>
      <rdf:Bag>
        <rdf:li rdf:resource="http://identifiers.org/pr/PR:000013261" />
      </rdf:Bag>
    </CopasiMT:isVersionOf>
  </rdf:Description>
</rdf:RDF>
        </MiriamAnnotation>
      </Metabolite>
      <Metabolite key="Metabolite_26" name="PS_f" simulationType="reactions" compartment="Compartment_0" addNoise="false">
        <MiriamAnnotation>
<rdf:RDF xmlns:CopasiMT="http://www.copasi.org/RDF/MiriamTerms#" xmlns:dcterms="http://purl.org/dc/terms/" xmlns:rdf="http://www.w3.org/1999/02/22-rdf-syntax-ns#">
  <rdf:Description rdf:about="#Metabolite_26">
    <dcterms:created>
      <rdf:Description>
        <dcterms:W3CDTF>2019-06-26T13:54:52Z</dcterms:W3CDTF>
      </rdf:Description>
    </dcterms:created>
    <CopasiMT:isVersionOf>
      <rdf:Bag>
        <rdf:li rdf:resource="http://identifiers.org/pr/PR:000013269" />
      </rdf:Bag>
    </CopasiMT:isVersionOf>
    <CopasiMT:occursIn>
      <rdf:Bag>
        <rdf:li rdf:resource="http://identifiers.org/bto/BTO:0004383" />
      </rdf:Bag>
    </CopasiMT:occursIn>
  </rdf:Description>
</rdf:RDF>
        </MiriamAnnotation>
      </Metabolite>
      <Metabolite key="Metabolite_27" name="PS_l" simulationType="reactions" compartment="Compartment_0" addNoise="false">
        <MiriamAnnotation>
<rdf:RDF xmlns:CopasiMT="http://www.copasi.org/RDF/MiriamTerms#" xmlns:bqbiol="http://biomodels.net/biology-qualifiers/" xmlns:dcterms="http://purl.org/dc/terms/" xmlns:rdf="http://www.w3.org/1999/02/22-rdf-syntax-ns#">
  <rdf:Description rdf:about="#Metabolite_27">
    <bqbiol:hasProperty>
      <rdf:Bag>
        <rdf:li rdf:resource="http://identifiers.org/chebi/CHEBI:50967" />
      </rdf:Bag>
    </bqbiol:hasProperty>
    <dcterms:created>
      <rdf:Description>
        <dcterms:W3CDTF>2019-06-26T13:54:54Z</dcterms:W3CDTF>
      </rdf:Description>
    </dcterms:created>
    <CopasiMT:isVersionOf>
      <rdf:Bag>
        <rdf:li rdf:resource="http://identifiers.org/pr/PR:000013269" />
      </rdf:Bag>
    </CopasiMT:isVersionOf>
  </rdf:Description>
</rdf:RDF>
        </MiriamAnnotation>
      </Metabolite>
      <Metabolite key="Metabolite_28" name="VIIIai_f" simulationType="reactions" compartment="Compartment_0" addNoise="false">
        <MiriamAnnotation>
<rdf:RDF xmlns:CopasiMT="http://www.copasi.org/RDF/MiriamTerms#" xmlns:rdf="http://www.w3.org/1999/02/22-rdf-syntax-ns#">
  <rdf:Description rdf:about="#Metabolite_28">
    <CopasiMT:isVersionOf>
      <rdf:Bag>
        <rdf:li rdf:resource="http://identifiers.org/pr/PR:000007302" />
      </rdf:Bag>
    </CopasiMT:isVersionOf>
    <CopasiMT:occursIn>
      <rdf:Bag>
        <rdf:li rdf:resource="http://identifiers.org/bto/BTO:0004383" />
      </rdf:Bag>
    </CopasiMT:occursIn>
  </rdf:Description>
</rdf:RDF>
        </MiriamAnnotation>
      </Metabolite>
      <Metabolite key="Metabolite_29" name="VIIIai_l" simulationType="reactions" compartment="Compartment_0" addNoise="false">
        <MiriamAnnotation>
<rdf:RDF xmlns:CopasiMT="http://www.copasi.org/RDF/MiriamTerms#" xmlns:bqbiol="http://biomodels.net/biology-qualifiers/" xmlns:rdf="http://www.w3.org/1999/02/22-rdf-syntax-ns#">
  <rdf:Description rdf:about="#Metabolite_29">
    <bqbiol:hasProperty>
      <rdf:Bag>
        <rdf:li rdf:resource="http://identifiers.org/chebi/CHEBI:50967" />
      </rdf:Bag>
    </bqbiol:hasProperty>
    <CopasiMT:isVersionOf>
      <rdf:Bag>
        <rdf:li rdf:resource="http://identifiers.org/pr/PR:000007302" />
      </rdf:Bag>
    </CopasiMT:isVersionOf>
  </rdf:Description>
</rdf:RDF>
        </MiriamAnnotation>
      </Metabolite>
      <Metabolite key="Metabolite_30" name="Vai_f" simulationType="reactions" compartment="Compartment_0" addNoise="false">
        <MiriamAnnotation>
<rdf:RDF xmlns:CopasiMT="http://www.copasi.org/RDF/MiriamTerms#" xmlns:rdf="http://www.w3.org/1999/02/22-rdf-syntax-ns#">
  <rdf:Description rdf:about="#Metabolite_30">
    <CopasiMT:isVersionOf>
      <rdf:Bag>
        <rdf:li rdf:resource="http://identifiers.org/pr/PR:000007300" />
      </rdf:Bag>
    </CopasiMT:isVersionOf>
    <CopasiMT:occursIn>
      <rdf:Bag>
        <rdf:li rdf:resource="http://identifiers.org/bto/BTO:0004383" />
      </rdf:Bag>
    </CopasiMT:occursIn>
  </rdf:Description>
</rdf:RDF>
        </MiriamAnnotation>
      </Metabolite>
      <Metabolite key="Metabolite_31" name="Vai_l" simulationType="reactions" compartment="Compartment_0" addNoise="false">
        <MiriamAnnotation>
<rdf:RDF xmlns:CopasiMT="http://www.copasi.org/RDF/MiriamTerms#" xmlns:bqbiol="http://biomodels.net/biology-qualifiers/" xmlns:rdf="http://www.w3.org/1999/02/22-rdf-syntax-ns#">
  <rdf:Description rdf:about="#Metabolite_31">
    <bqbiol:hasProperty>
      <rdf:Bag>
        <rdf:li rdf:resource="http://identifiers.org/chebi/CHEBI:50967" />
      </rdf:Bag>
    </bqbiol:hasProperty>
    <CopasiMT:isVersionOf>
      <rdf:Bag>
        <rdf:li rdf:resource="http://identifiers.org/pr/PR:000007300" />
      </rdf:Bag>
    </CopasiMT:isVersionOf>
  </rdf:Description>
</rdf:RDF>
        </MiriamAnnotation>
      </Metabolite>
      <Metabolite key="Metabolite_32" name="PC_f" simulationType="reactions" compartment="Compartment_0" addNoise="false">
        <MiriamAnnotation>
<rdf:RDF xmlns:CopasiMT="http://www.copasi.org/RDF/MiriamTerms#" xmlns:dcterms="http://purl.org/dc/terms/" xmlns:rdf="http://www.w3.org/1999/02/22-rdf-syntax-ns#">
  <rdf:Description rdf:about="#Metabolite_32">
    <dcterms:created>
      <rdf:Description>
        <dcterms:W3CDTF>2019-06-26T13:54:43Z</dcterms:W3CDTF>
      </rdf:Description>
    </dcterms:created>
    <CopasiMT:isVersionOf>
      <rdf:Bag>
        <rdf:li rdf:resource="http://identifiers.org/pr/PR:000013261" />
      </rdf:Bag>
    </CopasiMT:isVersionOf>
    <CopasiMT:occursIn>
      <rdf:Bag>
        <rdf:li rdf:resource="http://identifiers.org/bto/BTO:0004383" />
      </rdf:Bag>
    </CopasiMT:occursIn>
  </rdf:Description>
</rdf:RDF>
        </MiriamAnnotation>
      </Metabolite>
      <Metabolite key="Metabolite_33" name="PC_l" simulationType="reactions" compartment="Compartment_0" addNoise="false">
        <MiriamAnnotation>
<rdf:RDF xmlns:CopasiMT="http://www.copasi.org/RDF/MiriamTerms#" xmlns:bqbiol="http://biomodels.net/biology-qualifiers/" xmlns:dcterms="http://purl.org/dc/terms/" xmlns:rdf="http://www.w3.org/1999/02/22-rdf-syntax-ns#">
  <rdf:Description rdf:about="#Metabolite_33">
    <bqbiol:hasProperty>
      <rdf:Bag>
        <rdf:li rdf:resource="http://identifiers.org/chebi/CHEBI:50967" />
      </rdf:Bag>
    </bqbiol:hasProperty>
    <dcterms:created>
      <rdf:Description>
        <dcterms:W3CDTF>2019-06-26T13:54:46Z</dcterms:W3CDTF>
      </rdf:Description>
    </dcterms:created>
    <CopasiMT:isVersionOf>
      <rdf:Bag>
        <rdf:li rdf:resource="http://identifiers.org/pr/PR:000013261" />
      </rdf:Bag>
    </CopasiMT:isVersionOf>
  </rdf:Description>
</rdf:RDF>
        </MiriamAnnotation>
      </Metabolite>
      <Metabolite key="Metabolite_34" name="TF_l" simulationType="reactions" compartment="Compartment_0" addNoise="false">
        <MiriamAnnotation>
<rdf:RDF xmlns:CopasiMT="http://www.copasi.org/RDF/MiriamTerms#" xmlns:bqbiol="http://biomodels.net/biology-qualifiers/" xmlns:dcterms="http://purl.org/dc/terms/" xmlns:rdf="http://www.w3.org/1999/02/22-rdf-syntax-ns#">
  <rdf:Description rdf:about="#Metabolite_34">
    <bqbiol:hasProperty>
      <rdf:Bag>
        <rdf:li rdf:resource="http://identifiers.org/chebi/CHEBI:50967" />
      </rdf:Bag>
    </bqbiol:hasProperty>
    <dcterms:created>
      <rdf:Description>
        <dcterms:W3CDTF>2019-08-15T15:45:56Z</dcterms:W3CDTF>
      </rdf:Description>
    </dcterms:created>
    <CopasiMT:isVersionOf>
      <rdf:Bag>
        <rdf:li rdf:resource="http://identifiers.org/pr/PR:000001940" />
      </rdf:Bag>
    </CopasiMT:isVersionOf>
  </rdf:Description>
</rdf:RDF>
        </MiriamAnnotation>
      </Metabolite>
      <Metabolite key="Metabolite_35" name="TF_VIIa_l" simulationType="reactions" compartment="Compartment_0" addNoise="false">
        <MiriamAnnotation>
<rdf:RDF xmlns:CopasiMT="http://www.copasi.org/RDF/MiriamTerms#" xmlns:bqbiol="http://biomodels.net/biology-qualifiers/" xmlns:rdf="http://www.w3.org/1999/02/22-rdf-syntax-ns#">
  <rdf:Description rdf:about="#Metabolite_35">
    <bqbiol:hasProperty>
      <rdf:Bag>
        <rdf:li rdf:resource="http://identifiers.org/chebi/CHEBI:50967" />
      </rdf:Bag>
    </bqbiol:hasProperty>
    <CopasiMT:hasPart>
      <rdf:Bag>
        <rdf:li rdf:resource="http://identifiers.org/pr/PR:000001940" />
        <rdf:li rdf:resource="http://identifiers.org/pr/PR:000007301" />
      </rdf:Bag>
    </CopasiMT:hasPart>
  </rdf:Description>
</rdf:RDF>
        </MiriamAnnotation>
      </Metabolite>
      <Metabolite key="Metabolite_36" name="TF_VII_l" simulationType="reactions" compartment="Compartment_0" addNoise="false">
        <MiriamAnnotation>
<rdf:RDF xmlns:CopasiMT="http://www.copasi.org/RDF/MiriamTerms#" xmlns:bqbiol="http://biomodels.net/biology-qualifiers/" xmlns:rdf="http://www.w3.org/1999/02/22-rdf-syntax-ns#">
  <rdf:Description rdf:about="#Metabolite_36">
    <bqbiol:hasProperty>
      <rdf:Bag>
        <rdf:li rdf:resource="http://identifiers.org/chebi/CHEBI:50967" />
      </rdf:Bag>
    </bqbiol:hasProperty>
    <CopasiMT:hasPart>
      <rdf:Bag>
        <rdf:li rdf:resource="http://identifiers.org/pr/PR:000001940" />
        <rdf:li rdf:resource="http://identifiers.org/pr/PR:000007301" />
      </rdf:Bag>
    </CopasiMT:hasPart>
  </rdf:Description>
</rdf:RDF>
        </MiriamAnnotation>
      </Metabolite>
      <Metabolite key="Metabolite_37" name="TF_VIIa_IX_l" simulationType="reactions" compartment="Compartment_0" addNoise="false">
        <MiriamAnnotation>
<rdf:RDF xmlns:CopasiMT="http://www.copasi.org/RDF/MiriamTerms#" xmlns:bqbiol="http://biomodels.net/biology-qualifiers/" xmlns:rdf="http://www.w3.org/1999/02/22-rdf-syntax-ns#">
  <rdf:Description rdf:about="#Metabolite_37">
    <bqbiol:hasProperty>
      <rdf:Bag>
        <rdf:li rdf:resource="http://identifiers.org/chebi/CHEBI:50967" />
      </rdf:Bag>
    </bqbiol:hasProperty>
    <CopasiMT:hasPart>
      <rdf:Bag>
        <rdf:li rdf:resource="http://identifiers.org/pr/PR:000001940" />
        <rdf:li rdf:resource="http://identifiers.org/pr/PR:000007301" />
        <rdf:li rdf:resource="http://identifiers.org/pr/PR:000007303" />
      </rdf:Bag>
    </CopasiMT:hasPart>
  </rdf:Description>
</rdf:RDF>
        </MiriamAnnotation>
      </Metabolite>
      <Metabolite key="Metabolite_38" name="TF_VIIa_IXa_l" simulationType="reactions" compartment="Compartment_0" addNoise="false">
        <MiriamAnnotation>
<rdf:RDF xmlns:CopasiMT="http://www.copasi.org/RDF/MiriamTerms#" xmlns:bqbiol="http://biomodels.net/biology-qualifiers/" xmlns:rdf="http://www.w3.org/1999/02/22-rdf-syntax-ns#">
  <rdf:Description rdf:about="#Metabolite_38">
    <bqbiol:hasProperty>
      <rdf:Bag>
        <rdf:li rdf:resource="http://identifiers.org/chebi/CHEBI:50967" />
      </rdf:Bag>
    </bqbiol:hasProperty>
    <CopasiMT:hasPart>
      <rdf:Bag>
        <rdf:li rdf:resource="http://identifiers.org/pr/PR:000001940" />
        <rdf:li rdf:resource="http://identifiers.org/pr/PR:000007301" />
        <rdf:li rdf:resource="http://identifiers.org/pr/PR:000007303" />
      </rdf:Bag>
    </CopasiMT:hasPart>
  </rdf:Description>
</rdf:RDF>
        </MiriamAnnotation>
      </Metabolite>
      <Metabolite key="Metabolite_39" name="TF_VIIa_X_l" simulationType="reactions" compartment="Compartment_0" addNoise="false">
        <MiriamAnnotation>
<rdf:RDF xmlns:CopasiMT="http://www.copasi.org/RDF/MiriamTerms#" xmlns:bqbiol="http://biomodels.net/biology-qualifiers/" xmlns:rdf="http://www.w3.org/1999/02/22-rdf-syntax-ns#">
  <rdf:Description rdf:about="#Metabolite_39">
    <bqbiol:hasProperty>
      <rdf:Bag>
        <rdf:li rdf:resource="http://identifiers.org/chebi/CHEBI:50967" />
      </rdf:Bag>
    </bqbiol:hasProperty>
    <CopasiMT:hasPart>
      <rdf:Bag>
        <rdf:li rdf:resource="http://identifiers.org/pr/PR:000001940" />
        <rdf:li rdf:resource="http://identifiers.org/pr/PR:000007294" />
        <rdf:li rdf:resource="http://identifiers.org/pr/PR:000007301" />
      </rdf:Bag>
    </CopasiMT:hasPart>
  </rdf:Description>
</rdf:RDF>
        </MiriamAnnotation>
      </Metabolite>
      <Metabolite key="Metabolite_40" name="TF_VIIa_Xa_l" simulationType="reactions" compartment="Compartment_0" addNoise="false">
        <MiriamAnnotation>
<rdf:RDF xmlns:CopasiMT="http://www.copasi.org/RDF/MiriamTerms#" xmlns:bqbiol="http://biomodels.net/biology-qualifiers/" xmlns:rdf="http://www.w3.org/1999/02/22-rdf-syntax-ns#">
  <rdf:Description rdf:about="#Metabolite_40">
    <bqbiol:hasProperty>
      <rdf:Bag>
        <rdf:li rdf:resource="http://identifiers.org/chebi/CHEBI:50967" />
      </rdf:Bag>
    </bqbiol:hasProperty>
    <CopasiMT:hasPart>
      <rdf:Bag>
        <rdf:li rdf:resource="http://identifiers.org/pr/PR:000001940" />
        <rdf:li rdf:resource="http://identifiers.org/pr/PR:000007294" />
        <rdf:li rdf:resource="http://identifiers.org/pr/PR:000007301" />
      </rdf:Bag>
    </CopasiMT:hasPart>
  </rdf:Description>
</rdf:RDF>
        </MiriamAnnotation>
      </Metabolite>
      <Metabolite key="Metabolite_41" name="TF_VII_Xa_l" simulationType="reactions" compartment="Compartment_0" addNoise="false">
        <MiriamAnnotation>
<rdf:RDF xmlns:CopasiMT="http://www.copasi.org/RDF/MiriamTerms#" xmlns:bqbiol="http://biomodels.net/biology-qualifiers/" xmlns:rdf="http://www.w3.org/1999/02/22-rdf-syntax-ns#">
  <rdf:Description rdf:about="#Metabolite_41">
    <bqbiol:hasProperty>
      <rdf:Bag>
        <rdf:li rdf:resource="http://identifiers.org/chebi/CHEBI:50967" />
      </rdf:Bag>
    </bqbiol:hasProperty>
    <CopasiMT:hasPart>
      <rdf:Bag>
        <rdf:li rdf:resource="http://identifiers.org/pr/PR:000001940" />
        <rdf:li rdf:resource="http://identifiers.org/pr/PR:000007294" />
        <rdf:li rdf:resource="http://identifiers.org/pr/PR:000007301" />
      </rdf:Bag>
    </CopasiMT:hasPart>
  </rdf:Description>
</rdf:RDF>
        </MiriamAnnotation>
      </Metabolite>
      <Metabolite key="Metabolite_42" name="IXa_VIIIa_l" simulationType="reactions" compartment="Compartment_0" addNoise="false">
        <MiriamAnnotation>
<rdf:RDF xmlns:CopasiMT="http://www.copasi.org/RDF/MiriamTerms#" xmlns:bqbiol="http://biomodels.net/biology-qualifiers/" xmlns:rdf="http://www.w3.org/1999/02/22-rdf-syntax-ns#">
  <rdf:Description rdf:about="#Metabolite_42">
    <bqbiol:hasProperty>
      <rdf:Bag>
        <rdf:li rdf:resource="http://identifiers.org/chebi/CHEBI:50967" />
      </rdf:Bag>
    </bqbiol:hasProperty>
    <CopasiMT:hasPart>
      <rdf:Bag>
        <rdf:li rdf:resource="http://identifiers.org/pr/PR:000007302" />
        <rdf:li rdf:resource="http://identifiers.org/pr/PR:000007303" />
      </rdf:Bag>
    </CopasiMT:hasPart>
  </rdf:Description>
</rdf:RDF>
        </MiriamAnnotation>
      </Metabolite>
      <Metabolite key="Metabolite_43" name="Xa_Va_l" simulationType="reactions" compartment="Compartment_0" addNoise="false">
        <MiriamAnnotation>
<rdf:RDF xmlns:CopasiMT="http://www.copasi.org/RDF/MiriamTerms#" xmlns:bqbiol="http://biomodels.net/biology-qualifiers/" xmlns:rdf="http://www.w3.org/1999/02/22-rdf-syntax-ns#">
  <rdf:Description rdf:about="#Metabolite_43">
    <bqbiol:hasProperty>
      <rdf:Bag>
        <rdf:li rdf:resource="http://identifiers.org/chebi/CHEBI:50967" />
      </rdf:Bag>
    </bqbiol:hasProperty>
    <CopasiMT:hasPart>
      <rdf:Bag>
        <rdf:li rdf:resource="http://identifiers.org/pr/PR:000007294" />
        <rdf:li rdf:resource="http://identifiers.org/pr/PR:000007300" />
      </rdf:Bag>
    </CopasiMT:hasPart>
  </rdf:Description>
</rdf:RDF>
        </MiriamAnnotation>
      </Metabolite>
      <Metabolite key="Metabolite_44" name="IXa_VIIIa_X_l" simulationType="reactions" compartment="Compartment_0" addNoise="false">
        <MiriamAnnotation>
<rdf:RDF xmlns:CopasiMT="http://www.copasi.org/RDF/MiriamTerms#" xmlns:bqbiol="http://biomodels.net/biology-qualifiers/" xmlns:rdf="http://www.w3.org/1999/02/22-rdf-syntax-ns#">
  <rdf:Description rdf:about="#Metabolite_44">
    <bqbiol:hasProperty>
      <rdf:Bag>
        <rdf:li rdf:resource="http://identifiers.org/chebi/CHEBI:50967" />
      </rdf:Bag>
    </bqbiol:hasProperty>
    <CopasiMT:hasPart>
      <rdf:Bag>
        <rdf:li rdf:resource="http://identifiers.org/pr/PR:000007294" />
        <rdf:li rdf:resource="http://identifiers.org/pr/PR:000007302" />
        <rdf:li rdf:resource="http://identifiers.org/pr/PR:000007303" />
      </rdf:Bag>
    </CopasiMT:hasPart>
  </rdf:Description>
</rdf:RDF>
        </MiriamAnnotation>
      </Metabolite>
      <Metabolite key="Metabolite_45" name="V_Xa_l" simulationType="reactions" compartment="Compartment_0" addNoise="false">
        <MiriamAnnotation>
<rdf:RDF xmlns:CopasiMT="http://www.copasi.org/RDF/MiriamTerms#" xmlns:bqbiol="http://biomodels.net/biology-qualifiers/" xmlns:rdf="http://www.w3.org/1999/02/22-rdf-syntax-ns#">
  <rdf:Description rdf:about="#Metabolite_45">
    <bqbiol:hasProperty>
      <rdf:Bag>
        <rdf:li rdf:resource="http://identifiers.org/chebi/CHEBI:50967" />
      </rdf:Bag>
    </bqbiol:hasProperty>
    <CopasiMT:hasPart>
      <rdf:Bag>
        <rdf:li rdf:resource="http://identifiers.org/pr/PR:000007294" />
        <rdf:li rdf:resource="http://identifiers.org/pr/PR:000007300" />
      </rdf:Bag>
    </CopasiMT:hasPart>
  </rdf:Description>
</rdf:RDF>
        </MiriamAnnotation>
      </Metabolite>
      <Metabolite key="Metabolite_46" name="VIII_Xa_l" simulationType="reactions" compartment="Compartment_0" addNoise="false">
        <MiriamAnnotation>
<rdf:RDF xmlns:CopasiMT="http://www.copasi.org/RDF/MiriamTerms#" xmlns:bqbiol="http://biomodels.net/biology-qualifiers/" xmlns:rdf="http://www.w3.org/1999/02/22-rdf-syntax-ns#">
  <rdf:Description rdf:about="#Metabolite_46">
    <bqbiol:hasProperty>
      <rdf:Bag>
        <rdf:li rdf:resource="http://identifiers.org/chebi/CHEBI:50967" />
      </rdf:Bag>
    </bqbiol:hasProperty>
    <CopasiMT:hasPart>
      <rdf:Bag>
        <rdf:li rdf:resource="http://identifiers.org/pr/PR:000007294" />
        <rdf:li rdf:resource="http://identifiers.org/pr/PR:000007302" />
      </rdf:Bag>
    </CopasiMT:hasPart>
  </rdf:Description>
</rdf:RDF>
        </MiriamAnnotation>
      </Metabolite>
      <Metabolite key="Metabolite_47" name="IIa_f" simulationType="reactions" compartment="Compartment_0" addNoise="false">
        <MiriamAnnotation>
<rdf:RDF xmlns:CopasiMT="http://www.copasi.org/RDF/MiriamTerms#" xmlns:rdf="http://www.w3.org/1999/02/22-rdf-syntax-ns#">
  <rdf:Description rdf:about="#Metabolite_47">
    <CopasiMT:isVersionOf>
      <rdf:Bag>
        <rdf:li rdf:resource="http://identifiers.org/pr/PR:000007299" />
      </rdf:Bag>
    </CopasiMT:isVersionOf>
    <CopasiMT:occursIn>
      <rdf:Bag>
        <rdf:li rdf:resource="http://identifiers.org/bto/BTO:0004383" />
      </rdf:Bag>
    </CopasiMT:occursIn>
  </rdf:Description>
</rdf:RDF>
        </MiriamAnnotation>
      </Metabolite>
      <Metabolite key="Metabolite_48" name="V_IIa_l" simulationType="reactions" compartment="Compartment_0" addNoise="false">
        <MiriamAnnotation>
<rdf:RDF xmlns:CopasiMT="http://www.copasi.org/RDF/MiriamTerms#" xmlns:bqbiol="http://biomodels.net/biology-qualifiers/" xmlns:rdf="http://www.w3.org/1999/02/22-rdf-syntax-ns#">
  <rdf:Description rdf:about="#Metabolite_48">
    <bqbiol:hasProperty>
      <rdf:Bag>
        <rdf:li rdf:resource="http://identifiers.org/chebi/CHEBI:50967" />
      </rdf:Bag>
    </bqbiol:hasProperty>
    <CopasiMT:hasPart>
      <rdf:Bag>
        <rdf:li rdf:resource="http://identifiers.org/pr/PR:000007299" />
        <rdf:li rdf:resource="http://identifiers.org/pr/PR:000007300" />
      </rdf:Bag>
    </CopasiMT:hasPart>
  </rdf:Description>
</rdf:RDF>
        </MiriamAnnotation>
      </Metabolite>
      <Metabolite key="Metabolite_49" name="VIII_IIa_l" simulationType="reactions" compartment="Compartment_0" addNoise="false">
        <MiriamAnnotation>
<rdf:RDF xmlns:CopasiMT="http://www.copasi.org/RDF/MiriamTerms#" xmlns:bqbiol="http://biomodels.net/biology-qualifiers/" xmlns:rdf="http://www.w3.org/1999/02/22-rdf-syntax-ns#">
  <rdf:Description rdf:about="#Metabolite_49">
    <bqbiol:hasProperty>
      <rdf:Bag>
        <rdf:li rdf:resource="http://identifiers.org/chebi/CHEBI:50967" />
      </rdf:Bag>
    </bqbiol:hasProperty>
    <CopasiMT:hasPart>
      <rdf:Bag>
        <rdf:li rdf:resource="http://identifiers.org/pr/PR:000007299" />
        <rdf:li rdf:resource="http://identifiers.org/pr/PR:000007302" />
      </rdf:Bag>
    </CopasiMT:hasPart>
  </rdf:Description>
</rdf:RDF>
        </MiriamAnnotation>
      </Metabolite>
      <Metabolite key="Metabolite_50" name="Xa_Va_II_l" simulationType="reactions" compartment="Compartment_0" addNoise="false">
        <MiriamAnnotation>
<rdf:RDF xmlns:CopasiMT="http://www.copasi.org/RDF/MiriamTerms#" xmlns:bqbiol="http://biomodels.net/biology-qualifiers/" xmlns:rdf="http://www.w3.org/1999/02/22-rdf-syntax-ns#">
  <rdf:Description rdf:about="#Metabolite_50">
    <bqbiol:hasProperty>
      <rdf:Bag>
        <rdf:li rdf:resource="http://identifiers.org/chebi/CHEBI:50967" />
      </rdf:Bag>
    </bqbiol:hasProperty>
    <CopasiMT:hasPart>
      <rdf:Bag>
        <rdf:li rdf:resource="http://identifiers.org/pr/PR:000007294" />
        <rdf:li rdf:resource="http://identifiers.org/pr/PR:000007299" />
        <rdf:li rdf:resource="http://identifiers.org/pr/PR:000007300" />
      </rdf:Bag>
    </CopasiMT:hasPart>
  </rdf:Description>
</rdf:RDF>
        </MiriamAnnotation>
      </Metabolite>
      <Metabolite key="Metabolite_51" name="Xa_Va_mIIa_l" simulationType="reactions" compartment="Compartment_0" addNoise="false">
        <MiriamAnnotation>
<rdf:RDF xmlns:CopasiMT="http://www.copasi.org/RDF/MiriamTerms#" xmlns:bqbiol="http://biomodels.net/biology-qualifiers/" xmlns:rdf="http://www.w3.org/1999/02/22-rdf-syntax-ns#">
  <rdf:Description rdf:about="#Metabolite_51">
    <bqbiol:hasProperty>
      <rdf:Bag>
        <rdf:li rdf:resource="http://identifiers.org/chebi/CHEBI:50967" />
      </rdf:Bag>
    </bqbiol:hasProperty>
    <CopasiMT:hasPart>
      <rdf:Bag>
        <rdf:li rdf:resource="http://identifiers.org/pr/PR:000007294" />
        <rdf:li rdf:resource="http://identifiers.org/pr/PR:000007299" />
        <rdf:li rdf:resource="http://identifiers.org/pr/PR:000007300" />
      </rdf:Bag>
    </CopasiMT:hasPart>
  </rdf:Description>
</rdf:RDF>
        </MiriamAnnotation>
      </Metabolite>
      <Metabolite key="Metabolite_52" name="XI_f" simulationType="reactions" compartment="Compartment_0" addNoise="false">
        <MiriamAnnotation>
<rdf:RDF xmlns:CopasiMT="http://www.copasi.org/RDF/MiriamTerms#" xmlns:rdf="http://www.w3.org/1999/02/22-rdf-syntax-ns#">
  <rdf:Description rdf:about="#Metabolite_52">
    <CopasiMT:isVersionOf>
      <rdf:Bag>
        <rdf:li rdf:resource="http://identifiers.org/pr/PR:000007295" />
      </rdf:Bag>
    </CopasiMT:isVersionOf>
    <CopasiMT:occursIn>
      <rdf:Bag>
        <rdf:li rdf:resource="http://identifiers.org/bto/BTO:0004383" />
      </rdf:Bag>
    </CopasiMT:occursIn>
  </rdf:Description>
</rdf:RDF>
        </MiriamAnnotation>
      </Metabolite>
      <Metabolite key="Metabolite_53" name="XI_IIa_l" simulationType="reactions" compartment="Compartment_0" addNoise="false">
        <MiriamAnnotation>
<rdf:RDF xmlns:CopasiMT="http://www.copasi.org/RDF/MiriamTerms#" xmlns:bqbiol="http://biomodels.net/biology-qualifiers/" xmlns:rdf="http://www.w3.org/1999/02/22-rdf-syntax-ns#">
  <rdf:Description rdf:about="#Metabolite_53">
    <bqbiol:hasProperty>
      <rdf:Bag>
        <rdf:li rdf:resource="http://identifiers.org/chebi/CHEBI:50967" />
      </rdf:Bag>
    </bqbiol:hasProperty>
    <CopasiMT:hasPart>
      <rdf:Bag>
        <rdf:li rdf:resource="http://identifiers.org/pr/PR:000007295" />
        <rdf:li rdf:resource="http://identifiers.org/pr/PR:000007299" />
      </rdf:Bag>
    </CopasiMT:hasPart>
  </rdf:Description>
</rdf:RDF>
        </MiriamAnnotation>
      </Metabolite>
      <Metabolite key="Metabolite_54" name="XIa_l" simulationType="reactions" compartment="Compartment_0" addNoise="false">
        <MiriamAnnotation>
<rdf:RDF xmlns:CopasiMT="http://www.copasi.org/RDF/MiriamTerms#" xmlns:bqbiol="http://biomodels.net/biology-qualifiers/" xmlns:rdf="http://www.w3.org/1999/02/22-rdf-syntax-ns#">
  <rdf:Description rdf:about="#Metabolite_54">
    <bqbiol:hasProperty>
      <rdf:Bag>
        <rdf:li rdf:resource="http://identifiers.org/chebi/CHEBI:50967" />
      </rdf:Bag>
    </bqbiol:hasProperty>
    <CopasiMT:isVersionOf>
      <rdf:Bag>
        <rdf:li rdf:resource="http://identifiers.org/pr/PR:000007295" />
      </rdf:Bag>
    </CopasiMT:isVersionOf>
  </rdf:Description>
</rdf:RDF>
        </MiriamAnnotation>
      </Metabolite>
      <Metabolite key="Metabolite_55" name="APC_PS_l" simulationType="reactions" compartment="Compartment_0" addNoise="false">
        <MiriamAnnotation>
<rdf:RDF xmlns:CopasiMT="http://www.copasi.org/RDF/MiriamTerms#" xmlns:bqbiol="http://biomodels.net/biology-qualifiers/" xmlns:rdf="http://www.w3.org/1999/02/22-rdf-syntax-ns#">
  <rdf:Description rdf:about="#Metabolite_55">
    <bqbiol:hasProperty>
      <rdf:Bag>
        <rdf:li rdf:resource="http://identifiers.org/chebi/CHEBI:50967" />
      </rdf:Bag>
    </bqbiol:hasProperty>
    <CopasiMT:hasPart>
      <rdf:Bag>
        <rdf:li rdf:resource="http://identifiers.org/pr/PR:000013261" />
        <rdf:li rdf:resource="http://identifiers.org/pr/PR:000013269" />
      </rdf:Bag>
    </CopasiMT:hasPart>
  </rdf:Description>
</rdf:RDF>
        </MiriamAnnotation>
      </Metabolite>
      <Metabolite key="Metabolite_56" name="APC_PS_VIIIa_l" simulationType="reactions" compartment="Compartment_0" addNoise="false">
        <MiriamAnnotation>
<rdf:RDF xmlns:CopasiMT="http://www.copasi.org/RDF/MiriamTerms#" xmlns:bqbiol="http://biomodels.net/biology-qualifiers/" xmlns:rdf="http://www.w3.org/1999/02/22-rdf-syntax-ns#">
  <rdf:Description rdf:about="#Metabolite_56">
    <bqbiol:hasProperty>
      <rdf:Bag>
        <rdf:li rdf:resource="http://identifiers.org/chebi/CHEBI:50967" />
      </rdf:Bag>
    </bqbiol:hasProperty>
    <CopasiMT:hasPart>
      <rdf:Bag>
        <rdf:li rdf:resource="http://identifiers.org/pr/PR:000007302" />
        <rdf:li rdf:resource="http://identifiers.org/pr/PR:000013261" />
        <rdf:li rdf:resource="http://identifiers.org/pr/PR:000013269" />
      </rdf:Bag>
    </CopasiMT:hasPart>
  </rdf:Description>
</rdf:RDF>
        </MiriamAnnotation>
      </Metabolite>
      <Metabolite key="Metabolite_57" name="TFPI_f" simulationType="reactions" compartment="Compartment_0" addNoise="false">
        <MiriamAnnotation>
<rdf:RDF xmlns:CopasiMT="http://www.copasi.org/RDF/MiriamTerms#" xmlns:rdf="http://www.w3.org/1999/02/22-rdf-syntax-ns#">
  <rdf:Description rdf:about="#Metabolite_57">
    <CopasiMT:isVersionOf>
      <rdf:Bag>
        <rdf:li rdf:resource="http://identifiers.org/pr/PR:000016279" />
      </rdf:Bag>
    </CopasiMT:isVersionOf>
    <CopasiMT:occursIn>
      <rdf:Bag>
        <rdf:li rdf:resource="http://identifiers.org/bto/BTO:0004383" />
      </rdf:Bag>
    </CopasiMT:occursIn>
  </rdf:Description>
</rdf:RDF>
        </MiriamAnnotation>
      </Metabolite>
      <Metabolite key="Metabolite_58" name="AT_f" simulationType="reactions" compartment="Compartment_0" addNoise="false">
        <MiriamAnnotation>
<rdf:RDF xmlns:CopasiMT="http://www.copasi.org/RDF/MiriamTerms#" xmlns:rdf="http://www.w3.org/1999/02/22-rdf-syntax-ns#">
  <rdf:Description rdf:about="#Metabolite_58">
    <CopasiMT:isVersionOf>
      <rdf:Bag>
        <rdf:li rdf:resource="http://identifiers.org/pr/PR:000003252" />
      </rdf:Bag>
    </CopasiMT:isVersionOf>
    <CopasiMT:occursIn>
      <rdf:Bag>
        <rdf:li rdf:resource="http://identifiers.org/bto/BTO:0004383" />
      </rdf:Bag>
    </CopasiMT:occursIn>
  </rdf:Description>
</rdf:RDF>
        </MiriamAnnotation>
      </Metabolite>
      <Metabolite key="Metabolite_59" name="IIa_AT_f" simulationType="reactions" compartment="Compartment_0" addNoise="false">
        <MiriamAnnotation>
<rdf:RDF xmlns:CopasiMT="http://www.copasi.org/RDF/MiriamTerms#" xmlns:rdf="http://www.w3.org/1999/02/22-rdf-syntax-ns#">
  <rdf:Description rdf:about="#Metabolite_59">
    <CopasiMT:hasPart>
      <rdf:Bag>
        <rdf:li rdf:resource="http://identifiers.org/pr/PR:000003252" />
        <rdf:li rdf:resource="http://identifiers.org/pr/PR:000007299" />
      </rdf:Bag>
    </CopasiMT:hasPart>
    <CopasiMT:occursIn>
      <rdf:Bag>
        <rdf:li rdf:resource="http://identifiers.org/bto/BTO:0004383" />
      </rdf:Bag>
    </CopasiMT:occursIn>
  </rdf:Description>
</rdf:RDF>
        </MiriamAnnotation>
      </Metabolite>
      <Metabolite key="Metabolite_60" name="TFPI_Xa_l" simulationType="reactions" compartment="Compartment_0" addNoise="false">
        <MiriamAnnotation>
<rdf:RDF xmlns:CopasiMT="http://www.copasi.org/RDF/MiriamTerms#" xmlns:bqbiol="http://biomodels.net/biology-qualifiers/" xmlns:rdf="http://www.w3.org/1999/02/22-rdf-syntax-ns#">
  <rdf:Description rdf:about="#Metabolite_60">
    <bqbiol:hasProperty>
      <rdf:Bag>
        <rdf:li rdf:resource="http://identifiers.org/chebi/CHEBI:50967" />
      </rdf:Bag>
    </bqbiol:hasProperty>
    <CopasiMT:hasPart>
      <rdf:Bag>
        <rdf:li rdf:resource="http://identifiers.org/pr/PR:000007294" />
        <rdf:li rdf:resource="http://identifiers.org/pr/PR:000016279" />
      </rdf:Bag>
    </CopasiMT:hasPart>
  </rdf:Description>
</rdf:RDF>
        </MiriamAnnotation>
      </Metabolite>
      <Metabolite key="Metabolite_61" name="TFPI_Xa_TF_VIIa_l" simulationType="reactions" compartment="Compartment_0" addNoise="false">
        <MiriamAnnotation>
<rdf:RDF xmlns:CopasiMT="http://www.copasi.org/RDF/MiriamTerms#" xmlns:bqbiol="http://biomodels.net/biology-qualifiers/" xmlns:rdf="http://www.w3.org/1999/02/22-rdf-syntax-ns#">
  <rdf:Description rdf:about="#Metabolite_61">
    <bqbiol:hasProperty>
      <rdf:Bag>
        <rdf:li rdf:resource="http://identifiers.org/chebi/CHEBI:50967" />
      </rdf:Bag>
    </bqbiol:hasProperty>
    <CopasiMT:hasPart>
      <rdf:Bag>
        <rdf:li rdf:resource="http://identifiers.org/pr/PR:000001940" />
        <rdf:li rdf:resource="http://identifiers.org/pr/PR:000007294" />
        <rdf:li rdf:resource="http://identifiers.org/pr/PR:000007301" />
        <rdf:li rdf:resource="http://identifiers.org/pr/PR:000016279" />
      </rdf:Bag>
    </CopasiMT:hasPart>
  </rdf:Description>
</rdf:RDF>
        </MiriamAnnotation>
      </Metabolite>
      <Metabolite key="Metabolite_62" name="APC_PS_Va_l" simulationType="reactions" compartment="Compartment_0" addNoise="false">
        <MiriamAnnotation>
<rdf:RDF xmlns:CopasiMT="http://www.copasi.org/RDF/MiriamTerms#" xmlns:bqbiol="http://biomodels.net/biology-qualifiers/" xmlns:rdf="http://www.w3.org/1999/02/22-rdf-syntax-ns#">
  <rdf:Description rdf:about="#Metabolite_62">
    <bqbiol:hasProperty>
      <rdf:Bag>
        <rdf:li rdf:resource="http://identifiers.org/chebi/CHEBI:50967" />
      </rdf:Bag>
    </bqbiol:hasProperty>
    <CopasiMT:hasPart>
      <rdf:Bag>
        <rdf:li rdf:resource="http://identifiers.org/pr/PR:000007300" />
        <rdf:li rdf:resource="http://identifiers.org/pr/PR:000013261" />
        <rdf:li rdf:resource="http://identifiers.org/pr/PR:000013269" />
      </rdf:Bag>
    </CopasiMT:hasPart>
  </rdf:Description>
</rdf:RDF>
        </MiriamAnnotation>
      </Metabolite>
      <Metabolite key="Metabolite_63" name="IXa_AT_f" simulationType="reactions" compartment="Compartment_0" addNoise="false">
        <MiriamAnnotation>
<rdf:RDF xmlns:CopasiMT="http://www.copasi.org/RDF/MiriamTerms#" xmlns:rdf="http://www.w3.org/1999/02/22-rdf-syntax-ns#">
  <rdf:Description rdf:about="#Metabolite_63">
    <CopasiMT:hasPart>
      <rdf:Bag>
        <rdf:li rdf:resource="http://identifiers.org/pr/PR:000003252" />
        <rdf:li rdf:resource="http://identifiers.org/pr/PR:000007303" />
      </rdf:Bag>
    </CopasiMT:hasPart>
    <CopasiMT:occursIn>
      <rdf:Bag>
        <rdf:li rdf:resource="http://identifiers.org/bto/BTO:0004383" />
      </rdf:Bag>
    </CopasiMT:occursIn>
  </rdf:Description>
</rdf:RDF>
        </MiriamAnnotation>
      </Metabolite>
      <Metabolite key="Metabolite_64" name="Xa_AT_f" simulationType="reactions" compartment="Compartment_0" addNoise="false">
        <MiriamAnnotation>
<rdf:RDF xmlns:CopasiMT="http://www.copasi.org/RDF/MiriamTerms#" xmlns:rdf="http://www.w3.org/1999/02/22-rdf-syntax-ns#">
  <rdf:Description rdf:about="#Metabolite_64">
    <CopasiMT:hasPart>
      <rdf:Bag>
        <rdf:li rdf:resource="http://identifiers.org/pr/PR:000003252" />
        <rdf:li rdf:resource="http://identifiers.org/pr/PR:000007294" />
      </rdf:Bag>
    </CopasiMT:hasPart>
    <CopasiMT:occursIn>
      <rdf:Bag>
        <rdf:li rdf:resource="http://identifiers.org/bto/BTO:0004383" />
      </rdf:Bag>
    </CopasiMT:occursIn>
  </rdf:Description>
</rdf:RDF>
        </MiriamAnnotation>
      </Metabolite>
      <Metabolite key="Metabolite_65" name="VII_Xa_l" simulationType="reactions" compartment="Compartment_0" addNoise="false">
        <MiriamAnnotation>
<rdf:RDF xmlns:CopasiMT="http://www.copasi.org/RDF/MiriamTerms#" xmlns:bqbiol="http://biomodels.net/biology-qualifiers/" xmlns:rdf="http://www.w3.org/1999/02/22-rdf-syntax-ns#">
  <rdf:Description rdf:about="#Metabolite_65">
    <bqbiol:hasProperty>
      <rdf:Bag>
        <rdf:li rdf:resource="http://identifiers.org/chebi/CHEBI:50967" />
      </rdf:Bag>
    </bqbiol:hasProperty>
    <CopasiMT:hasPart>
      <rdf:Bag>
        <rdf:li rdf:resource="http://identifiers.org/pr/PR:000007294" />
        <rdf:li rdf:resource="http://identifiers.org/pr/PR:000007301" />
      </rdf:Bag>
    </CopasiMT:hasPart>
  </rdf:Description>
</rdf:RDF>
        </MiriamAnnotation>
      </Metabolite>
      <Metabolite key="Metabolite_66" name="V_mIIa_l" simulationType="reactions" compartment="Compartment_0" addNoise="false">
        <MiriamAnnotation>
<rdf:RDF xmlns:CopasiMT="http://www.copasi.org/RDF/MiriamTerms#" xmlns:bqbiol="http://biomodels.net/biology-qualifiers/" xmlns:rdf="http://www.w3.org/1999/02/22-rdf-syntax-ns#">
  <rdf:Description rdf:about="#Metabolite_66">
    <bqbiol:hasProperty>
      <rdf:Bag>
        <rdf:li rdf:resource="http://identifiers.org/chebi/CHEBI:50967" />
      </rdf:Bag>
    </bqbiol:hasProperty>
    <CopasiMT:hasPart>
      <rdf:Bag>
        <rdf:li rdf:resource="http://identifiers.org/pr/PR:000007299" />
        <rdf:li rdf:resource="http://identifiers.org/pr/PR:000007300" />
      </rdf:Bag>
    </CopasiMT:hasPart>
  </rdf:Description>
</rdf:RDF>
        </MiriamAnnotation>
      </Metabolite>
      <Metabolite key="Metabolite_67" name="VIII_mIIa_l" simulationType="reactions" compartment="Compartment_0" addNoise="false">
        <MiriamAnnotation>
<rdf:RDF xmlns:CopasiMT="http://www.copasi.org/RDF/MiriamTerms#" xmlns:bqbiol="http://biomodels.net/biology-qualifiers/" xmlns:rdf="http://www.w3.org/1999/02/22-rdf-syntax-ns#">
  <rdf:Description rdf:about="#Metabolite_67">
    <bqbiol:hasProperty>
      <rdf:Bag>
        <rdf:li rdf:resource="http://identifiers.org/chebi/CHEBI:50967" />
      </rdf:Bag>
    </bqbiol:hasProperty>
    <CopasiMT:hasPart>
      <rdf:Bag>
        <rdf:li rdf:resource="http://identifiers.org/pr/PR:000007299" />
        <rdf:li rdf:resource="http://identifiers.org/pr/PR:000007302" />
      </rdf:Bag>
    </CopasiMT:hasPart>
  </rdf:Description>
</rdf:RDF>
        </MiriamAnnotation>
      </Metabolite>
      <Metabolite key="Metabolite_68" name="TM_l" simulationType="reactions" compartment="Compartment_0" addNoise="false">
        <MiriamAnnotation>
<rdf:RDF xmlns:CopasiMT="http://www.copasi.org/RDF/MiriamTerms#" xmlns:bqbiol="http://biomodels.net/biology-qualifiers/" xmlns:rdf="http://www.w3.org/1999/02/22-rdf-syntax-ns#">
  <rdf:Description rdf:about="#Metabolite_68">
    <bqbiol:hasProperty>
      <rdf:Bag>
        <rdf:li rdf:resource="http://identifiers.org/chebi/CHEBI:50967" />
      </rdf:Bag>
    </bqbiol:hasProperty>
    <CopasiMT:isVersionOf>
      <rdf:Bag>
        <rdf:li rdf:resource="http://identifiers.org/pr/PR:000002105" />
      </rdf:Bag>
    </CopasiMT:isVersionOf>
  </rdf:Description>
</rdf:RDF>
        </MiriamAnnotation>
      </Metabolite>
      <Metabolite key="Metabolite_69" name="IIa_TM_l" simulationType="reactions" compartment="Compartment_0" addNoise="false">
        <MiriamAnnotation>
<rdf:RDF xmlns:CopasiMT="http://www.copasi.org/RDF/MiriamTerms#" xmlns:bqbiol="http://biomodels.net/biology-qualifiers/" xmlns:rdf="http://www.w3.org/1999/02/22-rdf-syntax-ns#">
  <rdf:Description rdf:about="#Metabolite_69">
    <bqbiol:hasProperty>
      <rdf:Bag>
        <rdf:li rdf:resource="http://identifiers.org/chebi/CHEBI:50967" />
      </rdf:Bag>
    </bqbiol:hasProperty>
    <CopasiMT:hasPart>
      <rdf:Bag>
        <rdf:li rdf:resource="http://identifiers.org/pr/PR:000002105" />
        <rdf:li rdf:resource="http://identifiers.org/pr/PR:000007299" />
      </rdf:Bag>
    </CopasiMT:hasPart>
  </rdf:Description>
</rdf:RDF>
        </MiriamAnnotation>
      </Metabolite>
      <Metabolite key="Metabolite_70" name="IIa_TM_PC_l" simulationType="reactions" compartment="Compartment_0" addNoise="false">
        <MiriamAnnotation>
<rdf:RDF xmlns:CopasiMT="http://www.copasi.org/RDF/MiriamTerms#" xmlns:bqbiol="http://biomodels.net/biology-qualifiers/" xmlns:rdf="http://www.w3.org/1999/02/22-rdf-syntax-ns#">
  <rdf:Description rdf:about="#Metabolite_70">
    <bqbiol:hasProperty>
      <rdf:Bag>
        <rdf:li rdf:resource="http://identifiers.org/chebi/CHEBI:50967" />
      </rdf:Bag>
    </bqbiol:hasProperty>
    <CopasiMT:hasPart>
      <rdf:Bag>
        <rdf:li rdf:resource="http://identifiers.org/pr/PR:000002105" />
        <rdf:li rdf:resource="http://identifiers.org/pr/PR:000007299" />
        <rdf:li rdf:resource="http://identifiers.org/pr/PR:000013261" />
      </rdf:Bag>
    </CopasiMT:hasPart>
  </rdf:Description>
</rdf:RDF>
        </MiriamAnnotation>
      </Metabolite>
      <Metabolite key="Metabolite_71" name="mIIa_AT_l" simulationType="reactions" compartment="Compartment_0" addNoise="false">
        <MiriamAnnotation>
<rdf:RDF xmlns:CopasiMT="http://www.copasi.org/RDF/MiriamTerms#" xmlns:bqbiol="http://biomodels.net/biology-qualifiers/" xmlns:rdf="http://www.w3.org/1999/02/22-rdf-syntax-ns#">
  <rdf:Description rdf:about="#Metabolite_71">
    <bqbiol:hasProperty>
      <rdf:Bag>
        <rdf:li rdf:resource="http://identifiers.org/chebi/CHEBI:50967" />
      </rdf:Bag>
    </bqbiol:hasProperty>
    <CopasiMT:hasPart>
      <rdf:Bag>
        <rdf:li rdf:resource="http://identifiers.org/pr/PR:000003252" />
        <rdf:li rdf:resource="http://identifiers.org/pr/PR:000007299" />
      </rdf:Bag>
    </CopasiMT:hasPart>
  </rdf:Description>
</rdf:RDF>
        </MiriamAnnotation>
      </Metabolite>
      <Metabolite key="Metabolite_72" name="XIa_IX_l" simulationType="reactions" compartment="Compartment_0" addNoise="false">
        <MiriamAnnotation>
<rdf:RDF xmlns:CopasiMT="http://www.copasi.org/RDF/MiriamTerms#" xmlns:bqbiol="http://biomodels.net/biology-qualifiers/" xmlns:rdf="http://www.w3.org/1999/02/22-rdf-syntax-ns#">
  <rdf:Description rdf:about="#Metabolite_72">
    <bqbiol:hasProperty>
      <rdf:Bag>
        <rdf:li rdf:resource="http://identifiers.org/chebi/CHEBI:50967" />
      </rdf:Bag>
    </bqbiol:hasProperty>
    <CopasiMT:hasPart>
      <rdf:Bag>
        <rdf:li rdf:resource="http://identifiers.org/pr/PR:000007295" />
        <rdf:li rdf:resource="http://identifiers.org/pr/PR:000007303" />
      </rdf:Bag>
    </CopasiMT:hasPart>
  </rdf:Description>
</rdf:RDF>
        </MiriamAnnotation>
      </Metabolite>
      <Metabolite key="Metabolite_73" name="LIPID" simulationType="reactions" compartment="Compartment_0" addNoise="false">
        <MiriamAnnotation>
<rdf:RDF xmlns:CopasiMT="http://www.copasi.org/RDF/MiriamTerms#" xmlns:rdf="http://www.w3.org/1999/02/22-rdf-syntax-ns#">
  <rdf:Description rdf:about="#Metabolite_73">
    <CopasiMT:isVersionOf>
      <rdf:Bag>
        <rdf:li rdf:resource="http://identifiers.org/chebi/CHEBI:18059" />
      </rdf:Bag>
    </CopasiMT:isVersionOf>
  </rdf:Description>
</rdf:RDF>
        </MiriamAnnotation>
      </Metabolite>
      <Metabolite key="Metabolite_74" name="alpha2M_l" simulationType="reactions" compartment="Compartment_0" addNoise="false">
        <MiriamAnnotation>
<rdf:RDF xmlns:CopasiMT="http://www.copasi.org/RDF/MiriamTerms#" xmlns:bqbiol="http://biomodels.net/biology-qualifiers/" xmlns:rdf="http://www.w3.org/1999/02/22-rdf-syntax-ns#">
  <rdf:Description rdf:about="#Metabolite_74">
    <bqbiol:hasProperty>
      <rdf:Bag>
        <rdf:li rdf:resource="http://identifiers.org/chebi/CHEBI:50967" />
      </rdf:Bag>
    </bqbiol:hasProperty>
    <CopasiMT:isVersionOf>
      <rdf:Bag>
        <rdf:li rdf:resource="http://identifiers.org/pr/PR:000024845" />
      </rdf:Bag>
    </CopasiMT:isVersionOf>
  </rdf:Description>
</rdf:RDF>
        </MiriamAnnotation>
      </Metabolite>
      <Metabolite key="Metabolite_75" name="alpha2M_IIa_l" simulationType="reactions" compartment="Compartment_0" addNoise="false">
        <MiriamAnnotation>
<rdf:RDF xmlns:CopasiMT="http://www.copasi.org/RDF/MiriamTerms#" xmlns:bqbiol="http://biomodels.net/biology-qualifiers/" xmlns:rdf="http://www.w3.org/1999/02/22-rdf-syntax-ns#">
  <rdf:Description rdf:about="#Metabolite_75">
    <bqbiol:hasProperty>
      <rdf:Bag>
        <rdf:li rdf:resource="http://identifiers.org/chebi/CHEBI:50967" />
      </rdf:Bag>
    </bqbiol:hasProperty>
    <CopasiMT:hasPart>
      <rdf:Bag>
        <rdf:li rdf:resource="http://identifiers.org/pr/PR:000007299" />
        <rdf:li rdf:resource="http://identifiers.org/pr/PR:000024845" />
      </rdf:Bag>
    </CopasiMT:hasPart>
  </rdf:Description>
</rdf:RDF>
        </MiriamAnnotation>
      </Metabolite>
      <Metabolite key="Metabolite_76" name="alpha2M_Xa_l" simulationType="reactions" compartment="Compartment_0" addNoise="false">
        <MiriamAnnotation>
<rdf:RDF xmlns:CopasiMT="http://www.copasi.org/RDF/MiriamTerms#" xmlns:bqbiol="http://biomodels.net/biology-qualifiers/" xmlns:rdf="http://www.w3.org/1999/02/22-rdf-syntax-ns#">
  <rdf:Description rdf:about="#Metabolite_76">
    <bqbiol:hasProperty>
      <rdf:Bag>
        <rdf:li rdf:resource="http://identifiers.org/chebi/CHEBI:50967" />
      </rdf:Bag>
    </bqbiol:hasProperty>
    <CopasiMT:hasPart>
      <rdf:Bag>
        <rdf:li rdf:resource="http://identifiers.org/pr/PR:000007294" />
        <rdf:li rdf:resource="http://identifiers.org/pr/PR:000024845" />
      </rdf:Bag>
    </CopasiMT:hasPart>
  </rdf:Description>
</rdf:RDF>
        </MiriamAnnotation>
      </Metabolite>
      <Metabolite key="Metabolite_77" name="AT_XIa_l" simulationType="reactions" compartment="Compartment_0" addNoise="false">
        <MiriamAnnotation>
<rdf:RDF xmlns:CopasiMT="http://www.copasi.org/RDF/MiriamTerms#" xmlns:bqbiol="http://biomodels.net/biology-qualifiers/" xmlns:rdf="http://www.w3.org/1999/02/22-rdf-syntax-ns#">
  <rdf:Description rdf:about="#Metabolite_77">
    <bqbiol:hasProperty>
      <rdf:Bag>
        <rdf:li rdf:resource="http://identifiers.org/chebi/CHEBI:50967" />
      </rdf:Bag>
    </bqbiol:hasProperty>
    <CopasiMT:hasPart>
      <rdf:Bag>
        <rdf:li rdf:resource="http://identifiers.org/pr/PR:000003252" />
        <rdf:li rdf:resource="http://identifiers.org/pr/PR:000007295" />
      </rdf:Bag>
    </CopasiMT:hasPart>
  </rdf:Description>
</rdf:RDF>
        </MiriamAnnotation>
      </Metabolite>
    </ListOfMetabolites>
    <ListOfModelValues>
      <ModelValue key="ModelValue_0" name="konII" simulationType="fixed" addNoise="false">
        <MiriamAnnotation>
<rdf:RDF
xmlns:dcterms="http://purl.org/dc/terms/"
xmlns:rdf="http://www.w3.org/1999/02/22-rdf-syntax-ns#">
<rdf:Description rdf:about="#ModelValue_0">
<dcterms:created>
<rdf:Description>
<dcterms:W3CDTF>2020-05-12T02:11:23Z</dcterms:W3CDTF>
</rdf:Description>
</dcterms:created>
</rdf:Description>
</rdf:RDF>
        </MiriamAnnotation>
      </ModelValue>
      <ModelValue key="ModelValue_1" name="nva" simulationType="fixed" addNoise="false">
        <MiriamAnnotation>
<rdf:RDF
xmlns:dcterms="http://purl.org/dc/terms/"
xmlns:rdf="http://www.w3.org/1999/02/22-rdf-syntax-ns#">
<rdf:Description rdf:about="#ModelValue_1">
<dcterms:created>
<rdf:Description>
<dcterms:W3CDTF>2020-05-12T02:11:23Z</dcterms:W3CDTF>
</rdf:Description>
</dcterms:created>
</rdf:Description>
</rdf:RDF>
        </MiriamAnnotation>
      </ModelValue>
      <ModelValue key="ModelValue_2" name="koffII" simulationType="fixed" addNoise="false">
        <MiriamAnnotation>
<rdf:RDF
xmlns:dcterms="http://purl.org/dc/terms/"
xmlns:rdf="http://www.w3.org/1999/02/22-rdf-syntax-ns#">
<rdf:Description rdf:about="#ModelValue_2">
<dcterms:created>
<rdf:Description>
<dcterms:W3CDTF>2020-05-12T02:11:23Z</dcterms:W3CDTF>
</rdf:Description>
</dcterms:created>
</rdf:Description>
</rdf:RDF>
        </MiriamAnnotation>
      </ModelValue>
      <ModelValue key="ModelValue_3" name="konmIIa" simulationType="fixed" addNoise="false">
        <MiriamAnnotation>
<rdf:RDF
xmlns:dcterms="http://purl.org/dc/terms/"
xmlns:rdf="http://www.w3.org/1999/02/22-rdf-syntax-ns#">
<rdf:Description rdf:about="#ModelValue_3">
<dcterms:created>
<rdf:Description>
<dcterms:W3CDTF>2020-05-12T02:11:23Z</dcterms:W3CDTF>
</rdf:Description>
</dcterms:created>
</rdf:Description>
</rdf:RDF>
        </MiriamAnnotation>
      </ModelValue>
      <ModelValue key="ModelValue_4" name="koffmIIa" simulationType="fixed" addNoise="false">
        <MiriamAnnotation>
<rdf:RDF
xmlns:dcterms="http://purl.org/dc/terms/"
xmlns:rdf="http://www.w3.org/1999/02/22-rdf-syntax-ns#">
<rdf:Description rdf:about="#ModelValue_4">
<dcterms:created>
<rdf:Description>
<dcterms:W3CDTF>2020-05-12T02:11:23Z</dcterms:W3CDTF>
</rdf:Description>
</dcterms:created>
</rdf:Description>
</rdf:RDF>
        </MiriamAnnotation>
      </ModelValue>
      <ModelValue key="ModelValue_5" name="konV" simulationType="fixed" addNoise="false">
        <MiriamAnnotation>
<rdf:RDF
xmlns:dcterms="http://purl.org/dc/terms/"
xmlns:rdf="http://www.w3.org/1999/02/22-rdf-syntax-ns#">
<rdf:Description rdf:about="#ModelValue_5">
<dcterms:created>
<rdf:Description>
<dcterms:W3CDTF>2020-05-12T02:11:23Z</dcterms:W3CDTF>
</rdf:Description>
</dcterms:created>
</rdf:Description>
</rdf:RDF>
        </MiriamAnnotation>
      </ModelValue>
      <ModelValue key="ModelValue_6" name="koffV" simulationType="fixed" addNoise="false">
        <MiriamAnnotation>
<rdf:RDF
xmlns:dcterms="http://purl.org/dc/terms/"
xmlns:rdf="http://www.w3.org/1999/02/22-rdf-syntax-ns#">
<rdf:Description rdf:about="#ModelValue_6">
<dcterms:created>
<rdf:Description>
<dcterms:W3CDTF>2020-05-12T02:11:23Z</dcterms:W3CDTF>
</rdf:Description>
</dcterms:created>
</rdf:Description>
</rdf:RDF>
        </MiriamAnnotation>
      </ModelValue>
      <ModelValue key="ModelValue_7" name="konVa" simulationType="fixed" addNoise="false">
        <MiriamAnnotation>
<rdf:RDF
xmlns:dcterms="http://purl.org/dc/terms/"
xmlns:rdf="http://www.w3.org/1999/02/22-rdf-syntax-ns#">
<rdf:Description rdf:about="#ModelValue_7">
<dcterms:created>
<rdf:Description>
<dcterms:W3CDTF>2020-05-12T02:11:23Z</dcterms:W3CDTF>
</rdf:Description>
</dcterms:created>
</rdf:Description>
</rdf:RDF>
        </MiriamAnnotation>
      </ModelValue>
      <ModelValue key="ModelValue_8" name="koffVa" simulationType="fixed" addNoise="false">
        <MiriamAnnotation>
<rdf:RDF
xmlns:dcterms="http://purl.org/dc/terms/"
xmlns:rdf="http://www.w3.org/1999/02/22-rdf-syntax-ns#">
<rdf:Description rdf:about="#ModelValue_8">
<dcterms:created>
<rdf:Description>
<dcterms:W3CDTF>2020-05-12T02:11:23Z</dcterms:W3CDTF>
</rdf:Description>
</dcterms:created>
</rdf:Description>
</rdf:RDF>
        </MiriamAnnotation>
      </ModelValue>
      <ModelValue key="ModelValue_9" name="konVII" simulationType="fixed" addNoise="false">
        <MiriamAnnotation>
<rdf:RDF
xmlns:dcterms="http://purl.org/dc/terms/"
xmlns:rdf="http://www.w3.org/1999/02/22-rdf-syntax-ns#">
<rdf:Description rdf:about="#ModelValue_9">
<dcterms:created>
<rdf:Description>
<dcterms:W3CDTF>2020-05-12T02:11:23Z</dcterms:W3CDTF>
</rdf:Description>
</dcterms:created>
</rdf:Description>
</rdf:RDF>
        </MiriamAnnotation>
      </ModelValue>
      <ModelValue key="ModelValue_10" name="koffVII" simulationType="fixed" addNoise="false">
        <MiriamAnnotation>
<rdf:RDF
xmlns:dcterms="http://purl.org/dc/terms/"
xmlns:rdf="http://www.w3.org/1999/02/22-rdf-syntax-ns#">
<rdf:Description rdf:about="#ModelValue_10">
<dcterms:created>
<rdf:Description>
<dcterms:W3CDTF>2020-05-12T02:11:23Z</dcterms:W3CDTF>
</rdf:Description>
</dcterms:created>
</rdf:Description>
</rdf:RDF>
        </MiriamAnnotation>
      </ModelValue>
      <ModelValue key="ModelValue_11" name="konVIIa" simulationType="fixed" addNoise="false">
        <MiriamAnnotation>
<rdf:RDF
xmlns:dcterms="http://purl.org/dc/terms/"
xmlns:rdf="http://www.w3.org/1999/02/22-rdf-syntax-ns#">
<rdf:Description rdf:about="#ModelValue_11">
<dcterms:created>
<rdf:Description>
<dcterms:W3CDTF>2020-05-12T02:11:23Z</dcterms:W3CDTF>
</rdf:Description>
</dcterms:created>
</rdf:Description>
</rdf:RDF>
        </MiriamAnnotation>
      </ModelValue>
      <ModelValue key="ModelValue_12" name="koffVIIa" simulationType="fixed" addNoise="false">
        <MiriamAnnotation>
<rdf:RDF
xmlns:dcterms="http://purl.org/dc/terms/"
xmlns:rdf="http://www.w3.org/1999/02/22-rdf-syntax-ns#">
<rdf:Description rdf:about="#ModelValue_12">
<dcterms:created>
<rdf:Description>
<dcterms:W3CDTF>2020-05-12T02:11:23Z</dcterms:W3CDTF>
</rdf:Description>
</dcterms:created>
</rdf:Description>
</rdf:RDF>
        </MiriamAnnotation>
      </ModelValue>
      <ModelValue key="ModelValue_13" name="konVIII" simulationType="fixed" addNoise="false">
        <MiriamAnnotation>
<rdf:RDF
xmlns:dcterms="http://purl.org/dc/terms/"
xmlns:rdf="http://www.w3.org/1999/02/22-rdf-syntax-ns#">
<rdf:Description rdf:about="#ModelValue_13">
<dcterms:created>
<rdf:Description>
<dcterms:W3CDTF>2020-05-12T02:11:23Z</dcterms:W3CDTF>
</rdf:Description>
</dcterms:created>
</rdf:Description>
</rdf:RDF>
        </MiriamAnnotation>
      </ModelValue>
      <ModelValue key="ModelValue_14" name="koffVIII" simulationType="fixed" addNoise="false">
        <MiriamAnnotation>
<rdf:RDF
xmlns:dcterms="http://purl.org/dc/terms/"
xmlns:rdf="http://www.w3.org/1999/02/22-rdf-syntax-ns#">
<rdf:Description rdf:about="#ModelValue_14">
<dcterms:created>
<rdf:Description>
<dcterms:W3CDTF>2020-05-12T02:11:23Z</dcterms:W3CDTF>
</rdf:Description>
</dcterms:created>
</rdf:Description>
</rdf:RDF>
        </MiriamAnnotation>
      </ModelValue>
      <ModelValue key="ModelValue_15" name="konVIIIa" simulationType="fixed" addNoise="false">
        <MiriamAnnotation>
<rdf:RDF
xmlns:dcterms="http://purl.org/dc/terms/"
xmlns:rdf="http://www.w3.org/1999/02/22-rdf-syntax-ns#">
<rdf:Description rdf:about="#ModelValue_15">
<dcterms:created>
<rdf:Description>
<dcterms:W3CDTF>2020-05-12T02:11:23Z</dcterms:W3CDTF>
</rdf:Description>
</dcterms:created>
</rdf:Description>
</rdf:RDF>
        </MiriamAnnotation>
      </ModelValue>
      <ModelValue key="ModelValue_16" name="koffVIIIa" simulationType="fixed" addNoise="false">
        <MiriamAnnotation>
<rdf:RDF
xmlns:dcterms="http://purl.org/dc/terms/"
xmlns:rdf="http://www.w3.org/1999/02/22-rdf-syntax-ns#">
<rdf:Description rdf:about="#ModelValue_16">
<dcterms:created>
<rdf:Description>
<dcterms:W3CDTF>2020-05-12T02:11:23Z</dcterms:W3CDTF>
</rdf:Description>
</dcterms:created>
</rdf:Description>
</rdf:RDF>
        </MiriamAnnotation>
      </ModelValue>
      <ModelValue key="ModelValue_17" name="konIX" simulationType="fixed" addNoise="false">
        <MiriamAnnotation>
<rdf:RDF
xmlns:dcterms="http://purl.org/dc/terms/"
xmlns:rdf="http://www.w3.org/1999/02/22-rdf-syntax-ns#">
<rdf:Description rdf:about="#ModelValue_17">
<dcterms:created>
<rdf:Description>
<dcterms:W3CDTF>2020-05-12T02:11:23Z</dcterms:W3CDTF>
</rdf:Description>
</dcterms:created>
</rdf:Description>
</rdf:RDF>
        </MiriamAnnotation>
      </ModelValue>
      <ModelValue key="ModelValue_18" name="koffIX" simulationType="fixed" addNoise="false">
        <MiriamAnnotation>
<rdf:RDF
xmlns:dcterms="http://purl.org/dc/terms/"
xmlns:rdf="http://www.w3.org/1999/02/22-rdf-syntax-ns#">
<rdf:Description rdf:about="#ModelValue_18">
<dcterms:created>
<rdf:Description>
<dcterms:W3CDTF>2020-05-12T02:11:23Z</dcterms:W3CDTF>
</rdf:Description>
</dcterms:created>
</rdf:Description>
</rdf:RDF>
        </MiriamAnnotation>
      </ModelValue>
      <ModelValue key="ModelValue_19" name="konIXa" simulationType="fixed" addNoise="false">
        <MiriamAnnotation>
<rdf:RDF
xmlns:dcterms="http://purl.org/dc/terms/"
xmlns:rdf="http://www.w3.org/1999/02/22-rdf-syntax-ns#">
<rdf:Description rdf:about="#ModelValue_19">
<dcterms:created>
<rdf:Description>
<dcterms:W3CDTF>2020-05-12T02:11:23Z</dcterms:W3CDTF>
</rdf:Description>
</dcterms:created>
</rdf:Description>
</rdf:RDF>
        </MiriamAnnotation>
      </ModelValue>
      <ModelValue key="ModelValue_20" name="koffIXa" simulationType="fixed" addNoise="false">
        <MiriamAnnotation>
<rdf:RDF
xmlns:dcterms="http://purl.org/dc/terms/"
xmlns:rdf="http://www.w3.org/1999/02/22-rdf-syntax-ns#">
<rdf:Description rdf:about="#ModelValue_20">
<dcterms:created>
<rdf:Description>
<dcterms:W3CDTF>2020-05-12T02:11:23Z</dcterms:W3CDTF>
</rdf:Description>
</dcterms:created>
</rdf:Description>
</rdf:RDF>
        </MiriamAnnotation>
      </ModelValue>
      <ModelValue key="ModelValue_21" name="konX" simulationType="fixed" addNoise="false">
        <MiriamAnnotation>
<rdf:RDF
xmlns:dcterms="http://purl.org/dc/terms/"
xmlns:rdf="http://www.w3.org/1999/02/22-rdf-syntax-ns#">
<rdf:Description rdf:about="#ModelValue_21">
<dcterms:created>
<rdf:Description>
<dcterms:W3CDTF>2020-05-12T02:11:23Z</dcterms:W3CDTF>
</rdf:Description>
</dcterms:created>
</rdf:Description>
</rdf:RDF>
        </MiriamAnnotation>
      </ModelValue>
      <ModelValue key="ModelValue_22" name="koffX" simulationType="fixed" addNoise="false">
        <MiriamAnnotation>
<rdf:RDF
xmlns:dcterms="http://purl.org/dc/terms/"
xmlns:rdf="http://www.w3.org/1999/02/22-rdf-syntax-ns#">
<rdf:Description rdf:about="#ModelValue_22">
<dcterms:created>
<rdf:Description>
<dcterms:W3CDTF>2020-05-12T02:11:23Z</dcterms:W3CDTF>
</rdf:Description>
</dcterms:created>
</rdf:Description>
</rdf:RDF>
        </MiriamAnnotation>
      </ModelValue>
      <ModelValue key="ModelValue_23" name="konXa" simulationType="fixed" addNoise="false">
        <MiriamAnnotation>
<rdf:RDF
xmlns:dcterms="http://purl.org/dc/terms/"
xmlns:rdf="http://www.w3.org/1999/02/22-rdf-syntax-ns#">
<rdf:Description rdf:about="#ModelValue_23">
<dcterms:created>
<rdf:Description>
<dcterms:W3CDTF>2020-05-12T02:11:23Z</dcterms:W3CDTF>
</rdf:Description>
</dcterms:created>
</rdf:Description>
</rdf:RDF>
        </MiriamAnnotation>
      </ModelValue>
      <ModelValue key="ModelValue_24" name="koffXa" simulationType="fixed" addNoise="false">
        <MiriamAnnotation>
<rdf:RDF
xmlns:dcterms="http://purl.org/dc/terms/"
xmlns:rdf="http://www.w3.org/1999/02/22-rdf-syntax-ns#">
<rdf:Description rdf:about="#ModelValue_24">
<dcterms:created>
<rdf:Description>
<dcterms:W3CDTF>2020-05-12T02:11:23Z</dcterms:W3CDTF>
</rdf:Description>
</dcterms:created>
</rdf:Description>
</rdf:RDF>
        </MiriamAnnotation>
      </ModelValue>
      <ModelValue key="ModelValue_25" name="konAPC" simulationType="fixed" addNoise="false">
        <MiriamAnnotation>
<rdf:RDF
xmlns:dcterms="http://purl.org/dc/terms/"
xmlns:rdf="http://www.w3.org/1999/02/22-rdf-syntax-ns#">
<rdf:Description rdf:about="#ModelValue_25">
<dcterms:created>
<rdf:Description>
<dcterms:W3CDTF>2020-05-12T02:11:23Z</dcterms:W3CDTF>
</rdf:Description>
</dcterms:created>
</rdf:Description>
</rdf:RDF>
        </MiriamAnnotation>
      </ModelValue>
      <ModelValue key="ModelValue_26" name="koffAPC" simulationType="fixed" addNoise="false">
        <MiriamAnnotation>
<rdf:RDF
xmlns:dcterms="http://purl.org/dc/terms/"
xmlns:rdf="http://www.w3.org/1999/02/22-rdf-syntax-ns#">
<rdf:Description rdf:about="#ModelValue_26">
<dcterms:created>
<rdf:Description>
<dcterms:W3CDTF>2020-05-12T02:11:23Z</dcterms:W3CDTF>
</rdf:Description>
</dcterms:created>
</rdf:Description>
</rdf:RDF>
        </MiriamAnnotation>
      </ModelValue>
      <ModelValue key="ModelValue_27" name="konPS" simulationType="fixed" addNoise="false">
        <MiriamAnnotation>
<rdf:RDF
xmlns:dcterms="http://purl.org/dc/terms/"
xmlns:rdf="http://www.w3.org/1999/02/22-rdf-syntax-ns#">
<rdf:Description rdf:about="#ModelValue_27">
<dcterms:created>
<rdf:Description>
<dcterms:W3CDTF>2020-05-12T02:11:23Z</dcterms:W3CDTF>
</rdf:Description>
</dcterms:created>
</rdf:Description>
</rdf:RDF>
        </MiriamAnnotation>
      </ModelValue>
      <ModelValue key="ModelValue_28" name="koffPS" simulationType="fixed" addNoise="false">
        <MiriamAnnotation>
<rdf:RDF
xmlns:dcterms="http://purl.org/dc/terms/"
xmlns:rdf="http://www.w3.org/1999/02/22-rdf-syntax-ns#">
<rdf:Description rdf:about="#ModelValue_28">
<dcterms:created>
<rdf:Description>
<dcterms:W3CDTF>2020-05-12T02:11:23Z</dcterms:W3CDTF>
</rdf:Description>
</dcterms:created>
</rdf:Description>
</rdf:RDF>
        </MiriamAnnotation>
      </ModelValue>
      <ModelValue key="ModelValue_29" name="konVIIIai" simulationType="fixed" addNoise="false">
        <MiriamAnnotation>
<rdf:RDF
xmlns:dcterms="http://purl.org/dc/terms/"
xmlns:rdf="http://www.w3.org/1999/02/22-rdf-syntax-ns#">
<rdf:Description rdf:about="#ModelValue_29">
<dcterms:created>
<rdf:Description>
<dcterms:W3CDTF>2020-05-12T02:11:23Z</dcterms:W3CDTF>
</rdf:Description>
</dcterms:created>
</rdf:Description>
</rdf:RDF>
        </MiriamAnnotation>
      </ModelValue>
      <ModelValue key="ModelValue_30" name="koffVIIIai" simulationType="fixed" addNoise="false">
        <MiriamAnnotation>
<rdf:RDF
xmlns:dcterms="http://purl.org/dc/terms/"
xmlns:rdf="http://www.w3.org/1999/02/22-rdf-syntax-ns#">
<rdf:Description rdf:about="#ModelValue_30">
<dcterms:created>
<rdf:Description>
<dcterms:W3CDTF>2020-05-12T02:11:23Z</dcterms:W3CDTF>
</rdf:Description>
</dcterms:created>
</rdf:Description>
</rdf:RDF>
        </MiriamAnnotation>
      </ModelValue>
      <ModelValue key="ModelValue_31" name="konVai" simulationType="fixed" addNoise="false">
        <MiriamAnnotation>
<rdf:RDF
xmlns:dcterms="http://purl.org/dc/terms/"
xmlns:rdf="http://www.w3.org/1999/02/22-rdf-syntax-ns#">
<rdf:Description rdf:about="#ModelValue_31">
<dcterms:created>
<rdf:Description>
<dcterms:W3CDTF>2020-05-12T02:11:23Z</dcterms:W3CDTF>
</rdf:Description>
</dcterms:created>
</rdf:Description>
</rdf:RDF>
        </MiriamAnnotation>
      </ModelValue>
      <ModelValue key="ModelValue_32" name="koffVai" simulationType="fixed" addNoise="false">
        <MiriamAnnotation>
<rdf:RDF
xmlns:dcterms="http://purl.org/dc/terms/"
xmlns:rdf="http://www.w3.org/1999/02/22-rdf-syntax-ns#">
<rdf:Description rdf:about="#ModelValue_32">
<dcterms:created>
<rdf:Description>
<dcterms:W3CDTF>2020-05-12T02:11:23Z</dcterms:W3CDTF>
</rdf:Description>
</dcterms:created>
</rdf:Description>
</rdf:RDF>
        </MiriamAnnotation>
      </ModelValue>
      <ModelValue key="ModelValue_33" name="konPC" simulationType="fixed" addNoise="false">
        <MiriamAnnotation>
<rdf:RDF
xmlns:dcterms="http://purl.org/dc/terms/"
xmlns:rdf="http://www.w3.org/1999/02/22-rdf-syntax-ns#">
<rdf:Description rdf:about="#ModelValue_33">
<dcterms:created>
<rdf:Description>
<dcterms:W3CDTF>2020-05-12T02:11:23Z</dcterms:W3CDTF>
</rdf:Description>
</dcterms:created>
</rdf:Description>
</rdf:RDF>
        </MiriamAnnotation>
      </ModelValue>
      <ModelValue key="ModelValue_34" name="koffPC" simulationType="fixed" addNoise="false">
        <MiriamAnnotation>
<rdf:RDF
xmlns:dcterms="http://purl.org/dc/terms/"
xmlns:rdf="http://www.w3.org/1999/02/22-rdf-syntax-ns#">
<rdf:Description rdf:about="#ModelValue_34">
<dcterms:created>
<rdf:Description>
<dcterms:W3CDTF>2020-05-12T02:11:23Z</dcterms:W3CDTF>
</rdf:Description>
</dcterms:created>
</rdf:Description>
</rdf:RDF>
        </MiriamAnnotation>
      </ModelValue>
      <ModelValue key="ModelValue_35" name="k1" simulationType="fixed" addNoise="false">
        <MiriamAnnotation>
<rdf:RDF
xmlns:dcterms="http://purl.org/dc/terms/"
xmlns:rdf="http://www.w3.org/1999/02/22-rdf-syntax-ns#">
<rdf:Description rdf:about="#ModelValue_35">
<dcterms:created>
<rdf:Description>
<dcterms:W3CDTF>2020-05-12T02:11:23Z</dcterms:W3CDTF>
</rdf:Description>
</dcterms:created>
</rdf:Description>
</rdf:RDF>
        </MiriamAnnotation>
      </ModelValue>
      <ModelValue key="ModelValue_36" name="k2" simulationType="fixed" addNoise="false">
        <MiriamAnnotation>
<rdf:RDF
xmlns:dcterms="http://purl.org/dc/terms/"
xmlns:rdf="http://www.w3.org/1999/02/22-rdf-syntax-ns#">
<rdf:Description rdf:about="#ModelValue_36">
<dcterms:created>
<rdf:Description>
<dcterms:W3CDTF>2020-05-12T02:11:23Z</dcterms:W3CDTF>
</rdf:Description>
</dcterms:created>
</rdf:Description>
</rdf:RDF>
        </MiriamAnnotation>
      </ModelValue>
      <ModelValue key="ModelValue_37" name="k3" simulationType="fixed" addNoise="false">
        <MiriamAnnotation>
<rdf:RDF
xmlns:dcterms="http://purl.org/dc/terms/"
xmlns:rdf="http://www.w3.org/1999/02/22-rdf-syntax-ns#">
<rdf:Description rdf:about="#ModelValue_37">
<dcterms:created>
<rdf:Description>
<dcterms:W3CDTF>2020-05-12T02:11:23Z</dcterms:W3CDTF>
</rdf:Description>
</dcterms:created>
</rdf:Description>
</rdf:RDF>
        </MiriamAnnotation>
      </ModelValue>
      <ModelValue key="ModelValue_38" name="k4" simulationType="fixed" addNoise="false">
        <MiriamAnnotation>
<rdf:RDF
xmlns:dcterms="http://purl.org/dc/terms/"
xmlns:rdf="http://www.w3.org/1999/02/22-rdf-syntax-ns#">
<rdf:Description rdf:about="#ModelValue_38">
<dcterms:created>
<rdf:Description>
<dcterms:W3CDTF>2020-05-12T02:11:23Z</dcterms:W3CDTF>
</rdf:Description>
</dcterms:created>
</rdf:Description>
</rdf:RDF>
        </MiriamAnnotation>
      </ModelValue>
      <ModelValue key="ModelValue_39" name="k5" simulationType="fixed" addNoise="false">
        <MiriamAnnotation>
<rdf:RDF
xmlns:dcterms="http://purl.org/dc/terms/"
xmlns:rdf="http://www.w3.org/1999/02/22-rdf-syntax-ns#">
<rdf:Description rdf:about="#ModelValue_39">
<dcterms:created>
<rdf:Description>
<dcterms:W3CDTF>2020-05-12T02:11:23Z</dcterms:W3CDTF>
</rdf:Description>
</dcterms:created>
</rdf:Description>
</rdf:RDF>
        </MiriamAnnotation>
      </ModelValue>
      <ModelValue key="ModelValue_40" name="k6" simulationType="fixed" addNoise="false">
        <MiriamAnnotation>
<rdf:RDF
xmlns:dcterms="http://purl.org/dc/terms/"
xmlns:rdf="http://www.w3.org/1999/02/22-rdf-syntax-ns#">
<rdf:Description rdf:about="#ModelValue_40">
<dcterms:created>
<rdf:Description>
<dcterms:W3CDTF>2020-05-12T02:11:23Z</dcterms:W3CDTF>
</rdf:Description>
</dcterms:created>
</rdf:Description>
</rdf:RDF>
        </MiriamAnnotation>
      </ModelValue>
      <ModelValue key="ModelValue_41" name="k7" simulationType="fixed" addNoise="false">
        <MiriamAnnotation>
<rdf:RDF
xmlns:dcterms="http://purl.org/dc/terms/"
xmlns:rdf="http://www.w3.org/1999/02/22-rdf-syntax-ns#">
<rdf:Description rdf:about="#ModelValue_41">
<dcterms:created>
<rdf:Description>
<dcterms:W3CDTF>2020-05-12T02:11:23Z</dcterms:W3CDTF>
</rdf:Description>
</dcterms:created>
</rdf:Description>
</rdf:RDF>
        </MiriamAnnotation>
      </ModelValue>
      <ModelValue key="ModelValue_42" name="k8" simulationType="fixed" addNoise="false">
        <MiriamAnnotation>
<rdf:RDF
xmlns:dcterms="http://purl.org/dc/terms/"
xmlns:rdf="http://www.w3.org/1999/02/22-rdf-syntax-ns#">
<rdf:Description rdf:about="#ModelValue_42">
<dcterms:created>
<rdf:Description>
<dcterms:W3CDTF>2020-05-12T02:11:23Z</dcterms:W3CDTF>
</rdf:Description>
</dcterms:created>
</rdf:Description>
</rdf:RDF>
        </MiriamAnnotation>
      </ModelValue>
      <ModelValue key="ModelValue_43" name="k9" simulationType="fixed" addNoise="false">
        <MiriamAnnotation>
<rdf:RDF
xmlns:dcterms="http://purl.org/dc/terms/"
xmlns:rdf="http://www.w3.org/1999/02/22-rdf-syntax-ns#">
<rdf:Description rdf:about="#ModelValue_43">
<dcterms:created>
<rdf:Description>
<dcterms:W3CDTF>2020-05-12T02:11:23Z</dcterms:W3CDTF>
</rdf:Description>
</dcterms:created>
</rdf:Description>
</rdf:RDF>
        </MiriamAnnotation>
      </ModelValue>
      <ModelValue key="ModelValue_44" name="k10" simulationType="fixed" addNoise="false">
        <MiriamAnnotation>
<rdf:RDF
xmlns:dcterms="http://purl.org/dc/terms/"
xmlns:rdf="http://www.w3.org/1999/02/22-rdf-syntax-ns#">
<rdf:Description rdf:about="#ModelValue_44">
<dcterms:created>
<rdf:Description>
<dcterms:W3CDTF>2020-05-12T02:11:23Z</dcterms:W3CDTF>
</rdf:Description>
</dcterms:created>
</rdf:Description>
</rdf:RDF>
        </MiriamAnnotation>
      </ModelValue>
      <ModelValue key="ModelValue_45" name="k11" simulationType="fixed" addNoise="false">
        <MiriamAnnotation>
<rdf:RDF
xmlns:dcterms="http://purl.org/dc/terms/"
xmlns:rdf="http://www.w3.org/1999/02/22-rdf-syntax-ns#">
<rdf:Description rdf:about="#ModelValue_45">
<dcterms:created>
<rdf:Description>
<dcterms:W3CDTF>2020-05-12T02:11:23Z</dcterms:W3CDTF>
</rdf:Description>
</dcterms:created>
</rdf:Description>
</rdf:RDF>
        </MiriamAnnotation>
      </ModelValue>
      <ModelValue key="ModelValue_46" name="k12" simulationType="fixed" addNoise="false">
        <MiriamAnnotation>
<rdf:RDF
xmlns:dcterms="http://purl.org/dc/terms/"
xmlns:rdf="http://www.w3.org/1999/02/22-rdf-syntax-ns#">
<rdf:Description rdf:about="#ModelValue_46">
<dcterms:created>
<rdf:Description>
<dcterms:W3CDTF>2020-05-12T02:11:23Z</dcterms:W3CDTF>
</rdf:Description>
</dcterms:created>
</rdf:Description>
</rdf:RDF>
        </MiriamAnnotation>
      </ModelValue>
      <ModelValue key="ModelValue_47" name="k13" simulationType="fixed" addNoise="false">
        <MiriamAnnotation>
<rdf:RDF
xmlns:dcterms="http://purl.org/dc/terms/"
xmlns:rdf="http://www.w3.org/1999/02/22-rdf-syntax-ns#">
<rdf:Description rdf:about="#ModelValue_47">
<dcterms:created>
<rdf:Description>
<dcterms:W3CDTF>2020-05-12T02:11:23Z</dcterms:W3CDTF>
</rdf:Description>
</dcterms:created>
</rdf:Description>
</rdf:RDF>
        </MiriamAnnotation>
      </ModelValue>
      <ModelValue key="ModelValue_48" name="k14" simulationType="fixed" addNoise="false">
        <MiriamAnnotation>
<rdf:RDF
xmlns:dcterms="http://purl.org/dc/terms/"
xmlns:rdf="http://www.w3.org/1999/02/22-rdf-syntax-ns#">
<rdf:Description rdf:about="#ModelValue_48">
<dcterms:created>
<rdf:Description>
<dcterms:W3CDTF>2020-05-12T02:11:23Z</dcterms:W3CDTF>
</rdf:Description>
</dcterms:created>
</rdf:Description>
</rdf:RDF>
        </MiriamAnnotation>
      </ModelValue>
      <ModelValue key="ModelValue_49" name="k15" simulationType="fixed" addNoise="false">
        <MiriamAnnotation>
<rdf:RDF
xmlns:dcterms="http://purl.org/dc/terms/"
xmlns:rdf="http://www.w3.org/1999/02/22-rdf-syntax-ns#">
<rdf:Description rdf:about="#ModelValue_49">
<dcterms:created>
<rdf:Description>
<dcterms:W3CDTF>2020-05-12T02:11:23Z</dcterms:W3CDTF>
</rdf:Description>
</dcterms:created>
</rdf:Description>
</rdf:RDF>
        </MiriamAnnotation>
      </ModelValue>
      <ModelValue key="ModelValue_50" name="k16" simulationType="fixed" addNoise="false">
        <MiriamAnnotation>
<rdf:RDF
xmlns:dcterms="http://purl.org/dc/terms/"
xmlns:rdf="http://www.w3.org/1999/02/22-rdf-syntax-ns#">
<rdf:Description rdf:about="#ModelValue_50">
<dcterms:created>
<rdf:Description>
<dcterms:W3CDTF>2020-05-12T02:11:23Z</dcterms:W3CDTF>
</rdf:Description>
</dcterms:created>
</rdf:Description>
</rdf:RDF>
        </MiriamAnnotation>
      </ModelValue>
      <ModelValue key="ModelValue_51" name="k17" simulationType="fixed" addNoise="false">
        <MiriamAnnotation>
<rdf:RDF
xmlns:dcterms="http://purl.org/dc/terms/"
xmlns:rdf="http://www.w3.org/1999/02/22-rdf-syntax-ns#">
<rdf:Description rdf:about="#ModelValue_51">
<dcterms:created>
<rdf:Description>
<dcterms:W3CDTF>2020-05-12T02:11:23Z</dcterms:W3CDTF>
</rdf:Description>
</dcterms:created>
</rdf:Description>
</rdf:RDF>
        </MiriamAnnotation>
      </ModelValue>
      <ModelValue key="ModelValue_52" name="k18" simulationType="fixed" addNoise="false">
        <MiriamAnnotation>
<rdf:RDF
xmlns:dcterms="http://purl.org/dc/terms/"
xmlns:rdf="http://www.w3.org/1999/02/22-rdf-syntax-ns#">
<rdf:Description rdf:about="#ModelValue_52">
<dcterms:created>
<rdf:Description>
<dcterms:W3CDTF>2020-05-12T02:11:23Z</dcterms:W3CDTF>
</rdf:Description>
</dcterms:created>
</rdf:Description>
</rdf:RDF>
        </MiriamAnnotation>
      </ModelValue>
      <ModelValue key="ModelValue_53" name="k19" simulationType="fixed" addNoise="false">
        <MiriamAnnotation>
<rdf:RDF
xmlns:dcterms="http://purl.org/dc/terms/"
xmlns:rdf="http://www.w3.org/1999/02/22-rdf-syntax-ns#">
<rdf:Description rdf:about="#ModelValue_53">
<dcterms:created>
<rdf:Description>
<dcterms:W3CDTF>2020-05-12T02:11:23Z</dcterms:W3CDTF>
</rdf:Description>
</dcterms:created>
</rdf:Description>
</rdf:RDF>
        </MiriamAnnotation>
      </ModelValue>
      <ModelValue key="ModelValue_54" name="k20" simulationType="fixed" addNoise="false">
        <MiriamAnnotation>
<rdf:RDF
xmlns:dcterms="http://purl.org/dc/terms/"
xmlns:rdf="http://www.w3.org/1999/02/22-rdf-syntax-ns#">
<rdf:Description rdf:about="#ModelValue_54">
<dcterms:created>
<rdf:Description>
<dcterms:W3CDTF>2020-05-12T02:11:23Z</dcterms:W3CDTF>
</rdf:Description>
</dcterms:created>
</rdf:Description>
</rdf:RDF>
        </MiriamAnnotation>
      </ModelValue>
      <ModelValue key="ModelValue_55" name="k21" simulationType="fixed" addNoise="false">
        <MiriamAnnotation>
<rdf:RDF
xmlns:dcterms="http://purl.org/dc/terms/"
xmlns:rdf="http://www.w3.org/1999/02/22-rdf-syntax-ns#">
<rdf:Description rdf:about="#ModelValue_55">
<dcterms:created>
<rdf:Description>
<dcterms:W3CDTF>2020-05-12T02:11:23Z</dcterms:W3CDTF>
</rdf:Description>
</dcterms:created>
</rdf:Description>
</rdf:RDF>
        </MiriamAnnotation>
      </ModelValue>
      <ModelValue key="ModelValue_56" name="k22" simulationType="fixed" addNoise="false">
        <MiriamAnnotation>
<rdf:RDF
xmlns:dcterms="http://purl.org/dc/terms/"
xmlns:rdf="http://www.w3.org/1999/02/22-rdf-syntax-ns#">
<rdf:Description rdf:about="#ModelValue_56">
<dcterms:created>
<rdf:Description>
<dcterms:W3CDTF>2020-05-12T02:11:23Z</dcterms:W3CDTF>
</rdf:Description>
</dcterms:created>
</rdf:Description>
</rdf:RDF>
        </MiriamAnnotation>
      </ModelValue>
      <ModelValue key="ModelValue_57" name="k23" simulationType="fixed" addNoise="false">
        <MiriamAnnotation>
<rdf:RDF
xmlns:dcterms="http://purl.org/dc/terms/"
xmlns:rdf="http://www.w3.org/1999/02/22-rdf-syntax-ns#">
<rdf:Description rdf:about="#ModelValue_57">
<dcterms:created>
<rdf:Description>
<dcterms:W3CDTF>2020-05-12T02:11:23Z</dcterms:W3CDTF>
</rdf:Description>
</dcterms:created>
</rdf:Description>
</rdf:RDF>
        </MiriamAnnotation>
      </ModelValue>
      <ModelValue key="ModelValue_58" name="k24" simulationType="fixed" addNoise="false">
        <MiriamAnnotation>
<rdf:RDF
xmlns:dcterms="http://purl.org/dc/terms/"
xmlns:rdf="http://www.w3.org/1999/02/22-rdf-syntax-ns#">
<rdf:Description rdf:about="#ModelValue_58">
<dcterms:created>
<rdf:Description>
<dcterms:W3CDTF>2020-05-12T02:11:23Z</dcterms:W3CDTF>
</rdf:Description>
</dcterms:created>
</rdf:Description>
</rdf:RDF>
        </MiriamAnnotation>
      </ModelValue>
      <ModelValue key="ModelValue_59" name="k25" simulationType="fixed" addNoise="false">
        <MiriamAnnotation>
<rdf:RDF
xmlns:dcterms="http://purl.org/dc/terms/"
xmlns:rdf="http://www.w3.org/1999/02/22-rdf-syntax-ns#">
<rdf:Description rdf:about="#ModelValue_59">
<dcterms:created>
<rdf:Description>
<dcterms:W3CDTF>2020-05-12T02:11:23Z</dcterms:W3CDTF>
</rdf:Description>
</dcterms:created>
</rdf:Description>
</rdf:RDF>
        </MiriamAnnotation>
      </ModelValue>
      <ModelValue key="ModelValue_60" name="k26" simulationType="fixed" addNoise="false">
        <MiriamAnnotation>
<rdf:RDF
xmlns:dcterms="http://purl.org/dc/terms/"
xmlns:rdf="http://www.w3.org/1999/02/22-rdf-syntax-ns#">
<rdf:Description rdf:about="#ModelValue_60">
<dcterms:created>
<rdf:Description>
<dcterms:W3CDTF>2020-05-12T02:11:23Z</dcterms:W3CDTF>
</rdf:Description>
</dcterms:created>
</rdf:Description>
</rdf:RDF>
        </MiriamAnnotation>
      </ModelValue>
      <ModelValue key="ModelValue_61" name="k27" simulationType="fixed" addNoise="false">
        <MiriamAnnotation>
<rdf:RDF
xmlns:dcterms="http://purl.org/dc/terms/"
xmlns:rdf="http://www.w3.org/1999/02/22-rdf-syntax-ns#">
<rdf:Description rdf:about="#ModelValue_61">
<dcterms:created>
<rdf:Description>
<dcterms:W3CDTF>2020-05-12T02:11:23Z</dcterms:W3CDTF>
</rdf:Description>
</dcterms:created>
</rdf:Description>
</rdf:RDF>
        </MiriamAnnotation>
      </ModelValue>
      <ModelValue key="ModelValue_62" name="k28" simulationType="fixed" addNoise="false">
        <MiriamAnnotation>
<rdf:RDF
xmlns:dcterms="http://purl.org/dc/terms/"
xmlns:rdf="http://www.w3.org/1999/02/22-rdf-syntax-ns#">
<rdf:Description rdf:about="#ModelValue_62">
<dcterms:created>
<rdf:Description>
<dcterms:W3CDTF>2020-05-12T02:11:23Z</dcterms:W3CDTF>
</rdf:Description>
</dcterms:created>
</rdf:Description>
</rdf:RDF>
        </MiriamAnnotation>
      </ModelValue>
      <ModelValue key="ModelValue_63" name="k29" simulationType="fixed" addNoise="false">
        <MiriamAnnotation>
<rdf:RDF
xmlns:dcterms="http://purl.org/dc/terms/"
xmlns:rdf="http://www.w3.org/1999/02/22-rdf-syntax-ns#">
<rdf:Description rdf:about="#ModelValue_63">
<dcterms:created>
<rdf:Description>
<dcterms:W3CDTF>2020-05-12T02:11:23Z</dcterms:W3CDTF>
</rdf:Description>
</dcterms:created>
</rdf:Description>
</rdf:RDF>
        </MiriamAnnotation>
      </ModelValue>
      <ModelValue key="ModelValue_64" name="k30" simulationType="fixed" addNoise="false">
        <MiriamAnnotation>
<rdf:RDF
xmlns:dcterms="http://purl.org/dc/terms/"
xmlns:rdf="http://www.w3.org/1999/02/22-rdf-syntax-ns#">
<rdf:Description rdf:about="#ModelValue_64">
<dcterms:created>
<rdf:Description>
<dcterms:W3CDTF>2020-05-12T02:11:23Z</dcterms:W3CDTF>
</rdf:Description>
</dcterms:created>
</rdf:Description>
</rdf:RDF>
        </MiriamAnnotation>
      </ModelValue>
      <ModelValue key="ModelValue_65" name="k31" simulationType="fixed" addNoise="false">
        <MiriamAnnotation>
<rdf:RDF
xmlns:dcterms="http://purl.org/dc/terms/"
xmlns:rdf="http://www.w3.org/1999/02/22-rdf-syntax-ns#">
<rdf:Description rdf:about="#ModelValue_65">
<dcterms:created>
<rdf:Description>
<dcterms:W3CDTF>2020-05-12T02:11:23Z</dcterms:W3CDTF>
</rdf:Description>
</dcterms:created>
</rdf:Description>
</rdf:RDF>
        </MiriamAnnotation>
      </ModelValue>
      <ModelValue key="ModelValue_66" name="k32" simulationType="fixed" addNoise="false">
        <MiriamAnnotation>
<rdf:RDF
xmlns:dcterms="http://purl.org/dc/terms/"
xmlns:rdf="http://www.w3.org/1999/02/22-rdf-syntax-ns#">
<rdf:Description rdf:about="#ModelValue_66">
<dcterms:created>
<rdf:Description>
<dcterms:W3CDTF>2020-05-12T02:11:23Z</dcterms:W3CDTF>
</rdf:Description>
</dcterms:created>
</rdf:Description>
</rdf:RDF>
        </MiriamAnnotation>
      </ModelValue>
      <ModelValue key="ModelValue_67" name="k33" simulationType="fixed" addNoise="false">
        <MiriamAnnotation>
<rdf:RDF
xmlns:dcterms="http://purl.org/dc/terms/"
xmlns:rdf="http://www.w3.org/1999/02/22-rdf-syntax-ns#">
<rdf:Description rdf:about="#ModelValue_67">
<dcterms:created>
<rdf:Description>
<dcterms:W3CDTF>2020-05-12T02:11:23Z</dcterms:W3CDTF>
</rdf:Description>
</dcterms:created>
</rdf:Description>
</rdf:RDF>
        </MiriamAnnotation>
      </ModelValue>
      <ModelValue key="ModelValue_68" name="k34" simulationType="fixed" addNoise="false">
        <MiriamAnnotation>
<rdf:RDF
xmlns:dcterms="http://purl.org/dc/terms/"
xmlns:rdf="http://www.w3.org/1999/02/22-rdf-syntax-ns#">
<rdf:Description rdf:about="#ModelValue_68">
<dcterms:created>
<rdf:Description>
<dcterms:W3CDTF>2020-05-12T02:11:23Z</dcterms:W3CDTF>
</rdf:Description>
</dcterms:created>
</rdf:Description>
</rdf:RDF>
        </MiriamAnnotation>
      </ModelValue>
      <ModelValue key="ModelValue_69" name="k35" simulationType="fixed" addNoise="false">
        <MiriamAnnotation>
<rdf:RDF
xmlns:dcterms="http://purl.org/dc/terms/"
xmlns:rdf="http://www.w3.org/1999/02/22-rdf-syntax-ns#">
<rdf:Description rdf:about="#ModelValue_69">
<dcterms:created>
<rdf:Description>
<dcterms:W3CDTF>2020-05-12T02:11:23Z</dcterms:W3CDTF>
</rdf:Description>
</dcterms:created>
</rdf:Description>
</rdf:RDF>
        </MiriamAnnotation>
      </ModelValue>
      <ModelValue key="ModelValue_70" name="k36" simulationType="fixed" addNoise="false">
        <MiriamAnnotation>
<rdf:RDF
xmlns:dcterms="http://purl.org/dc/terms/"
xmlns:rdf="http://www.w3.org/1999/02/22-rdf-syntax-ns#">
<rdf:Description rdf:about="#ModelValue_70">
<dcterms:created>
<rdf:Description>
<dcterms:W3CDTF>2020-05-12T02:11:23Z</dcterms:W3CDTF>
</rdf:Description>
</dcterms:created>
</rdf:Description>
</rdf:RDF>
        </MiriamAnnotation>
      </ModelValue>
      <ModelValue key="ModelValue_71" name="k37" simulationType="fixed" addNoise="false">
        <MiriamAnnotation>
<rdf:RDF
xmlns:dcterms="http://purl.org/dc/terms/"
xmlns:rdf="http://www.w3.org/1999/02/22-rdf-syntax-ns#">
<rdf:Description rdf:about="#ModelValue_71">
<dcterms:created>
<rdf:Description>
<dcterms:W3CDTF>2020-05-12T02:11:23Z</dcterms:W3CDTF>
</rdf:Description>
</dcterms:created>
</rdf:Description>
</rdf:RDF>
        </MiriamAnnotation>
      </ModelValue>
      <ModelValue key="ModelValue_72" name="k38" simulationType="fixed" addNoise="false">
        <MiriamAnnotation>
<rdf:RDF
xmlns:dcterms="http://purl.org/dc/terms/"
xmlns:rdf="http://www.w3.org/1999/02/22-rdf-syntax-ns#">
<rdf:Description rdf:about="#ModelValue_72">
<dcterms:created>
<rdf:Description>
<dcterms:W3CDTF>2020-05-12T02:11:23Z</dcterms:W3CDTF>
</rdf:Description>
</dcterms:created>
</rdf:Description>
</rdf:RDF>
        </MiriamAnnotation>
      </ModelValue>
      <ModelValue key="ModelValue_73" name="k39" simulationType="fixed" addNoise="false">
        <MiriamAnnotation>
<rdf:RDF
xmlns:dcterms="http://purl.org/dc/terms/"
xmlns:rdf="http://www.w3.org/1999/02/22-rdf-syntax-ns#">
<rdf:Description rdf:about="#ModelValue_73">
<dcterms:created>
<rdf:Description>
<dcterms:W3CDTF>2020-05-12T02:11:23Z</dcterms:W3CDTF>
</rdf:Description>
</dcterms:created>
</rdf:Description>
</rdf:RDF>
        </MiriamAnnotation>
      </ModelValue>
      <ModelValue key="ModelValue_74" name="k40" simulationType="fixed" addNoise="false">
        <MiriamAnnotation>
<rdf:RDF
xmlns:dcterms="http://purl.org/dc/terms/"
xmlns:rdf="http://www.w3.org/1999/02/22-rdf-syntax-ns#">
<rdf:Description rdf:about="#ModelValue_74">
<dcterms:created>
<rdf:Description>
<dcterms:W3CDTF>2020-05-12T02:11:23Z</dcterms:W3CDTF>
</rdf:Description>
</dcterms:created>
</rdf:Description>
</rdf:RDF>
        </MiriamAnnotation>
      </ModelValue>
      <ModelValue key="ModelValue_75" name="k41" simulationType="fixed" addNoise="false">
        <MiriamAnnotation>
<rdf:RDF
xmlns:dcterms="http://purl.org/dc/terms/"
xmlns:rdf="http://www.w3.org/1999/02/22-rdf-syntax-ns#">
<rdf:Description rdf:about="#ModelValue_75">
<dcterms:created>
<rdf:Description>
<dcterms:W3CDTF>2020-05-12T02:11:23Z</dcterms:W3CDTF>
</rdf:Description>
</dcterms:created>
</rdf:Description>
</rdf:RDF>
        </MiriamAnnotation>
      </ModelValue>
      <ModelValue key="ModelValue_76" name="k42" simulationType="fixed" addNoise="false">
        <MiriamAnnotation>
<rdf:RDF
xmlns:dcterms="http://purl.org/dc/terms/"
xmlns:rdf="http://www.w3.org/1999/02/22-rdf-syntax-ns#">
<rdf:Description rdf:about="#ModelValue_76">
<dcterms:created>
<rdf:Description>
<dcterms:W3CDTF>2020-05-12T02:11:23Z</dcterms:W3CDTF>
</rdf:Description>
</dcterms:created>
</rdf:Description>
</rdf:RDF>
        </MiriamAnnotation>
      </ModelValue>
      <ModelValue key="ModelValue_77" name="k43" simulationType="fixed" addNoise="false">
        <MiriamAnnotation>
<rdf:RDF
xmlns:dcterms="http://purl.org/dc/terms/"
xmlns:rdf="http://www.w3.org/1999/02/22-rdf-syntax-ns#">
<rdf:Description rdf:about="#ModelValue_77">
<dcterms:created>
<rdf:Description>
<dcterms:W3CDTF>2020-05-12T02:11:23Z</dcterms:W3CDTF>
</rdf:Description>
</dcterms:created>
</rdf:Description>
</rdf:RDF>
        </MiriamAnnotation>
      </ModelValue>
      <ModelValue key="ModelValue_78" name="k44" simulationType="fixed" addNoise="false">
        <MiriamAnnotation>
<rdf:RDF
xmlns:dcterms="http://purl.org/dc/terms/"
xmlns:rdf="http://www.w3.org/1999/02/22-rdf-syntax-ns#">
<rdf:Description rdf:about="#ModelValue_78">
<dcterms:created>
<rdf:Description>
<dcterms:W3CDTF>2020-05-12T02:11:23Z</dcterms:W3CDTF>
</rdf:Description>
</dcterms:created>
</rdf:Description>
</rdf:RDF>
        </MiriamAnnotation>
      </ModelValue>
      <ModelValue key="ModelValue_79" name="k45" simulationType="fixed" addNoise="false">
        <MiriamAnnotation>
<rdf:RDF
xmlns:dcterms="http://purl.org/dc/terms/"
xmlns:rdf="http://www.w3.org/1999/02/22-rdf-syntax-ns#">
<rdf:Description rdf:about="#ModelValue_79">
<dcterms:created>
<rdf:Description>
<dcterms:W3CDTF>2020-05-12T02:11:23Z</dcterms:W3CDTF>
</rdf:Description>
</dcterms:created>
</rdf:Description>
</rdf:RDF>
        </MiriamAnnotation>
      </ModelValue>
      <ModelValue key="ModelValue_80" name="k46" simulationType="fixed" addNoise="false">
        <MiriamAnnotation>
<rdf:RDF
xmlns:dcterms="http://purl.org/dc/terms/"
xmlns:rdf="http://www.w3.org/1999/02/22-rdf-syntax-ns#">
<rdf:Description rdf:about="#ModelValue_80">
<dcterms:created>
<rdf:Description>
<dcterms:W3CDTF>2020-05-12T02:11:23Z</dcterms:W3CDTF>
</rdf:Description>
</dcterms:created>
</rdf:Description>
</rdf:RDF>
        </MiriamAnnotation>
      </ModelValue>
      <ModelValue key="ModelValue_81" name="k47" simulationType="fixed" addNoise="false">
        <MiriamAnnotation>
<rdf:RDF
xmlns:dcterms="http://purl.org/dc/terms/"
xmlns:rdf="http://www.w3.org/1999/02/22-rdf-syntax-ns#">
<rdf:Description rdf:about="#ModelValue_81">
<dcterms:created>
<rdf:Description>
<dcterms:W3CDTF>2020-05-12T02:11:23Z</dcterms:W3CDTF>
</rdf:Description>
</dcterms:created>
</rdf:Description>
</rdf:RDF>
        </MiriamAnnotation>
      </ModelValue>
      <ModelValue key="ModelValue_82" name="k48" simulationType="fixed" addNoise="false">
        <MiriamAnnotation>
<rdf:RDF
xmlns:dcterms="http://purl.org/dc/terms/"
xmlns:rdf="http://www.w3.org/1999/02/22-rdf-syntax-ns#">
<rdf:Description rdf:about="#ModelValue_82">
<dcterms:created>
<rdf:Description>
<dcterms:W3CDTF>2020-05-12T02:11:23Z</dcterms:W3CDTF>
</rdf:Description>
</dcterms:created>
</rdf:Description>
</rdf:RDF>
        </MiriamAnnotation>
      </ModelValue>
      <ModelValue key="ModelValue_83" name="k49" simulationType="fixed" addNoise="false">
        <MiriamAnnotation>
<rdf:RDF
xmlns:dcterms="http://purl.org/dc/terms/"
xmlns:rdf="http://www.w3.org/1999/02/22-rdf-syntax-ns#">
<rdf:Description rdf:about="#ModelValue_83">
<dcterms:created>
<rdf:Description>
<dcterms:W3CDTF>2020-05-12T02:11:23Z</dcterms:W3CDTF>
</rdf:Description>
</dcterms:created>
</rdf:Description>
</rdf:RDF>
        </MiriamAnnotation>
      </ModelValue>
      <ModelValue key="ModelValue_84" name="k50" simulationType="fixed" addNoise="false">
        <MiriamAnnotation>
<rdf:RDF
xmlns:dcterms="http://purl.org/dc/terms/"
xmlns:rdf="http://www.w3.org/1999/02/22-rdf-syntax-ns#">
<rdf:Description rdf:about="#ModelValue_84">
<dcterms:created>
<rdf:Description>
<dcterms:W3CDTF>2020-05-12T02:11:23Z</dcterms:W3CDTF>
</rdf:Description>
</dcterms:created>
</rdf:Description>
</rdf:RDF>
        </MiriamAnnotation>
      </ModelValue>
      <ModelValue key="ModelValue_85" name="k51" simulationType="fixed" addNoise="false">
        <MiriamAnnotation>
<rdf:RDF
xmlns:dcterms="http://purl.org/dc/terms/"
xmlns:rdf="http://www.w3.org/1999/02/22-rdf-syntax-ns#">
<rdf:Description rdf:about="#ModelValue_85">
<dcterms:created>
<rdf:Description>
<dcterms:W3CDTF>2020-05-12T02:11:23Z</dcterms:W3CDTF>
</rdf:Description>
</dcterms:created>
</rdf:Description>
</rdf:RDF>
        </MiriamAnnotation>
      </ModelValue>
      <ModelValue key="ModelValue_86" name="k52" simulationType="fixed" addNoise="false">
        <MiriamAnnotation>
<rdf:RDF
xmlns:dcterms="http://purl.org/dc/terms/"
xmlns:rdf="http://www.w3.org/1999/02/22-rdf-syntax-ns#">
<rdf:Description rdf:about="#ModelValue_86">
<dcterms:created>
<rdf:Description>
<dcterms:W3CDTF>2020-05-12T02:11:23Z</dcterms:W3CDTF>
</rdf:Description>
</dcterms:created>
</rdf:Description>
</rdf:RDF>
        </MiriamAnnotation>
      </ModelValue>
      <ModelValue key="ModelValue_87" name="k53" simulationType="fixed" addNoise="false">
        <MiriamAnnotation>
<rdf:RDF
xmlns:dcterms="http://purl.org/dc/terms/"
xmlns:rdf="http://www.w3.org/1999/02/22-rdf-syntax-ns#">
<rdf:Description rdf:about="#ModelValue_87">
<dcterms:created>
<rdf:Description>
<dcterms:W3CDTF>2020-05-12T02:11:23Z</dcterms:W3CDTF>
</rdf:Description>
</dcterms:created>
</rdf:Description>
</rdf:RDF>
        </MiriamAnnotation>
      </ModelValue>
      <ModelValue key="ModelValue_88" name="k54" simulationType="fixed" addNoise="false">
        <MiriamAnnotation>
<rdf:RDF
xmlns:dcterms="http://purl.org/dc/terms/"
xmlns:rdf="http://www.w3.org/1999/02/22-rdf-syntax-ns#">
<rdf:Description rdf:about="#ModelValue_88">
<dcterms:created>
<rdf:Description>
<dcterms:W3CDTF>2020-05-12T02:11:23Z</dcterms:W3CDTF>
</rdf:Description>
</dcterms:created>
</rdf:Description>
</rdf:RDF>
        </MiriamAnnotation>
      </ModelValue>
      <ModelValue key="ModelValue_89" name="k55" simulationType="fixed" addNoise="false">
        <MiriamAnnotation>
<rdf:RDF
xmlns:dcterms="http://purl.org/dc/terms/"
xmlns:rdf="http://www.w3.org/1999/02/22-rdf-syntax-ns#">
<rdf:Description rdf:about="#ModelValue_89">
<dcterms:created>
<rdf:Description>
<dcterms:W3CDTF>2020-05-12T02:11:23Z</dcterms:W3CDTF>
</rdf:Description>
</dcterms:created>
</rdf:Description>
</rdf:RDF>
        </MiriamAnnotation>
      </ModelValue>
      <ModelValue key="ModelValue_90" name="k56" simulationType="fixed" addNoise="false">
        <MiriamAnnotation>
<rdf:RDF
xmlns:dcterms="http://purl.org/dc/terms/"
xmlns:rdf="http://www.w3.org/1999/02/22-rdf-syntax-ns#">
<rdf:Description rdf:about="#ModelValue_90">
<dcterms:created>
<rdf:Description>
<dcterms:W3CDTF>2020-05-12T02:11:23Z</dcterms:W3CDTF>
</rdf:Description>
</dcterms:created>
</rdf:Description>
</rdf:RDF>
        </MiriamAnnotation>
      </ModelValue>
      <ModelValue key="ModelValue_91" name="k57" simulationType="fixed" addNoise="false">
        <MiriamAnnotation>
<rdf:RDF
xmlns:dcterms="http://purl.org/dc/terms/"
xmlns:rdf="http://www.w3.org/1999/02/22-rdf-syntax-ns#">
<rdf:Description rdf:about="#ModelValue_91">
<dcterms:created>
<rdf:Description>
<dcterms:W3CDTF>2020-05-12T02:11:23Z</dcterms:W3CDTF>
</rdf:Description>
</dcterms:created>
</rdf:Description>
</rdf:RDF>
        </MiriamAnnotation>
      </ModelValue>
      <ModelValue key="ModelValue_92" name="k58" simulationType="fixed" addNoise="false">
        <MiriamAnnotation>
<rdf:RDF
xmlns:dcterms="http://purl.org/dc/terms/"
xmlns:rdf="http://www.w3.org/1999/02/22-rdf-syntax-ns#">
<rdf:Description rdf:about="#ModelValue_92">
<dcterms:created>
<rdf:Description>
<dcterms:W3CDTF>2020-05-12T02:11:23Z</dcterms:W3CDTF>
</rdf:Description>
</dcterms:created>
</rdf:Description>
</rdf:RDF>
        </MiriamAnnotation>
      </ModelValue>
      <ModelValue key="ModelValue_93" name="k59" simulationType="fixed" addNoise="false">
        <MiriamAnnotation>
<rdf:RDF
xmlns:dcterms="http://purl.org/dc/terms/"
xmlns:rdf="http://www.w3.org/1999/02/22-rdf-syntax-ns#">
<rdf:Description rdf:about="#ModelValue_93">
<dcterms:created>
<rdf:Description>
<dcterms:W3CDTF>2020-05-12T02:11:23Z</dcterms:W3CDTF>
</rdf:Description>
</dcterms:created>
</rdf:Description>
</rdf:RDF>
        </MiriamAnnotation>
      </ModelValue>
      <ModelValue key="ModelValue_94" name="k60" simulationType="fixed" addNoise="false">
        <MiriamAnnotation>
<rdf:RDF
xmlns:dcterms="http://purl.org/dc/terms/"
xmlns:rdf="http://www.w3.org/1999/02/22-rdf-syntax-ns#">
<rdf:Description rdf:about="#ModelValue_94">
<dcterms:created>
<rdf:Description>
<dcterms:W3CDTF>2020-05-12T02:11:23Z</dcterms:W3CDTF>
</rdf:Description>
</dcterms:created>
</rdf:Description>
</rdf:RDF>
        </MiriamAnnotation>
      </ModelValue>
      <ModelValue key="ModelValue_95" name="k61" simulationType="fixed" addNoise="false">
        <MiriamAnnotation>
<rdf:RDF
xmlns:dcterms="http://purl.org/dc/terms/"
xmlns:rdf="http://www.w3.org/1999/02/22-rdf-syntax-ns#">
<rdf:Description rdf:about="#ModelValue_95">
<dcterms:created>
<rdf:Description>
<dcterms:W3CDTF>2020-05-12T02:11:23Z</dcterms:W3CDTF>
</rdf:Description>
</dcterms:created>
</rdf:Description>
</rdf:RDF>
        </MiriamAnnotation>
      </ModelValue>
      <ModelValue key="ModelValue_96" name="k62" simulationType="fixed" addNoise="false">
        <MiriamAnnotation>
<rdf:RDF
xmlns:dcterms="http://purl.org/dc/terms/"
xmlns:rdf="http://www.w3.org/1999/02/22-rdf-syntax-ns#">
<rdf:Description rdf:about="#ModelValue_96">
<dcterms:created>
<rdf:Description>
<dcterms:W3CDTF>2020-05-12T02:11:23Z</dcterms:W3CDTF>
</rdf:Description>
</dcterms:created>
</rdf:Description>
</rdf:RDF>
        </MiriamAnnotation>
      </ModelValue>
      <ModelValue key="ModelValue_97" name="k63" simulationType="fixed" addNoise="false">
        <MiriamAnnotation>
<rdf:RDF
xmlns:dcterms="http://purl.org/dc/terms/"
xmlns:rdf="http://www.w3.org/1999/02/22-rdf-syntax-ns#">
<rdf:Description rdf:about="#ModelValue_97">
<dcterms:created>
<rdf:Description>
<dcterms:W3CDTF>2020-05-12T02:11:23Z</dcterms:W3CDTF>
</rdf:Description>
</dcterms:created>
</rdf:Description>
</rdf:RDF>
        </MiriamAnnotation>
      </ModelValue>
      <ModelValue key="ModelValue_98" name="k64" simulationType="fixed" addNoise="false">
        <MiriamAnnotation>
<rdf:RDF
xmlns:dcterms="http://purl.org/dc/terms/"
xmlns:rdf="http://www.w3.org/1999/02/22-rdf-syntax-ns#">
<rdf:Description rdf:about="#ModelValue_98">
<dcterms:created>
<rdf:Description>
<dcterms:W3CDTF>2020-05-12T02:11:23Z</dcterms:W3CDTF>
</rdf:Description>
</dcterms:created>
</rdf:Description>
</rdf:RDF>
        </MiriamAnnotation>
      </ModelValue>
      <ModelValue key="ModelValue_99" name="k65" simulationType="fixed" addNoise="false">
        <MiriamAnnotation>
<rdf:RDF
xmlns:dcterms="http://purl.org/dc/terms/"
xmlns:rdf="http://www.w3.org/1999/02/22-rdf-syntax-ns#">
<rdf:Description rdf:about="#ModelValue_99">
<dcterms:created>
<rdf:Description>
<dcterms:W3CDTF>2020-05-12T02:11:23Z</dcterms:W3CDTF>
</rdf:Description>
</dcterms:created>
</rdf:Description>
</rdf:RDF>
        </MiriamAnnotation>
      </ModelValue>
      <ModelValue key="ModelValue_100" name="k66" simulationType="fixed" addNoise="false">
        <MiriamAnnotation>
<rdf:RDF xmlns:dcterms="http://purl.org/dc/terms/" xmlns:rdf="http://www.w3.org/1999/02/22-rdf-syntax-ns#">
  <rdf:Description rdf:about="#ModelValue_100">
    <dcterms:created>
      <rdf:Description>
        <dcterms:W3CDTF>2019-06-26T14:14:32Z</dcterms:W3CDTF>
      </rdf:Description>
    </dcterms:created>
  </rdf:Description>
</rdf:RDF>
        </MiriamAnnotation>
      </ModelValue>
      <ModelValue key="ModelValue_101" name="k67" simulationType="fixed" addNoise="false">
        <MiriamAnnotation>
<rdf:RDF
xmlns:dcterms="http://purl.org/dc/terms/"
xmlns:rdf="http://www.w3.org/1999/02/22-rdf-syntax-ns#">
<rdf:Description rdf:about="#ModelValue_101">
<dcterms:created>
<rdf:Description>
<dcterms:W3CDTF>2020-05-12T02:11:23Z</dcterms:W3CDTF>
</rdf:Description>
</dcterms:created>
</rdf:Description>
</rdf:RDF>
        </MiriamAnnotation>
      </ModelValue>
      <ModelValue key="ModelValue_102" name="k68" simulationType="fixed" addNoise="false">
        <MiriamAnnotation>
<rdf:RDF
xmlns:dcterms="http://purl.org/dc/terms/"
xmlns:rdf="http://www.w3.org/1999/02/22-rdf-syntax-ns#">
<rdf:Description rdf:about="#ModelValue_102">
<dcterms:created>
<rdf:Description>
<dcterms:W3CDTF>2020-05-12T02:11:23Z</dcterms:W3CDTF>
</rdf:Description>
</dcterms:created>
</rdf:Description>
</rdf:RDF>
        </MiriamAnnotation>
      </ModelValue>
      <ModelValue key="ModelValue_103" name="k69" simulationType="fixed" addNoise="false">
        <MiriamAnnotation>
<rdf:RDF
xmlns:dcterms="http://purl.org/dc/terms/"
xmlns:rdf="http://www.w3.org/1999/02/22-rdf-syntax-ns#">
<rdf:Description rdf:about="#ModelValue_103">
<dcterms:created>
<rdf:Description>
<dcterms:W3CDTF>2020-05-12T02:11:23Z</dcterms:W3CDTF>
</rdf:Description>
</dcterms:created>
</rdf:Description>
</rdf:RDF>
        </MiriamAnnotation>
      </ModelValue>
      <ModelValue key="ModelValue_104" name="k70" simulationType="fixed" addNoise="false">
        <MiriamAnnotation>
<rdf:RDF
xmlns:dcterms="http://purl.org/dc/terms/"
xmlns:rdf="http://www.w3.org/1999/02/22-rdf-syntax-ns#">
<rdf:Description rdf:about="#ModelValue_104">
<dcterms:created>
<rdf:Description>
<dcterms:W3CDTF>2020-05-12T02:11:23Z</dcterms:W3CDTF>
</rdf:Description>
</dcterms:created>
</rdf:Description>
</rdf:RDF>
        </MiriamAnnotation>
      </ModelValue>
      <ModelValue key="ModelValue_105" name="k71" simulationType="fixed" addNoise="false">
        <MiriamAnnotation>
<rdf:RDF
xmlns:dcterms="http://purl.org/dc/terms/"
xmlns:rdf="http://www.w3.org/1999/02/22-rdf-syntax-ns#">
<rdf:Description rdf:about="#ModelValue_105">
<dcterms:created>
<rdf:Description>
<dcterms:W3CDTF>2020-05-12T02:11:23Z</dcterms:W3CDTF>
</rdf:Description>
</dcterms:created>
</rdf:Description>
</rdf:RDF>
        </MiriamAnnotation>
      </ModelValue>
      <ModelValue key="ModelValue_106" name="k72" simulationType="fixed" addNoise="false">
        <MiriamAnnotation>
<rdf:RDF
xmlns:dcterms="http://purl.org/dc/terms/"
xmlns:rdf="http://www.w3.org/1999/02/22-rdf-syntax-ns#">
<rdf:Description rdf:about="#ModelValue_106">
<dcterms:created>
<rdf:Description>
<dcterms:W3CDTF>2020-05-12T02:11:23Z</dcterms:W3CDTF>
</rdf:Description>
</dcterms:created>
</rdf:Description>
</rdf:RDF>
        </MiriamAnnotation>
      </ModelValue>
      <ModelValue key="ModelValue_107" name="k73" simulationType="fixed" addNoise="false">
        <MiriamAnnotation>
<rdf:RDF
xmlns:dcterms="http://purl.org/dc/terms/"
xmlns:rdf="http://www.w3.org/1999/02/22-rdf-syntax-ns#">
<rdf:Description rdf:about="#ModelValue_107">
<dcterms:created>
<rdf:Description>
<dcterms:W3CDTF>2020-05-12T02:11:23Z</dcterms:W3CDTF>
</rdf:Description>
</dcterms:created>
</rdf:Description>
</rdf:RDF>
        </MiriamAnnotation>
      </ModelValue>
      <ModelValue key="ModelValue_108" name="k74" simulationType="fixed" addNoise="false">
        <MiriamAnnotation>
<rdf:RDF
xmlns:dcterms="http://purl.org/dc/terms/"
xmlns:rdf="http://www.w3.org/1999/02/22-rdf-syntax-ns#">
<rdf:Description rdf:about="#ModelValue_108">
<dcterms:created>
<rdf:Description>
<dcterms:W3CDTF>2020-05-12T02:11:23Z</dcterms:W3CDTF>
</rdf:Description>
</dcterms:created>
</rdf:Description>
</rdf:RDF>
        </MiriamAnnotation>
      </ModelValue>
      <ModelValue key="ModelValue_109" name="k75" simulationType="fixed" addNoise="false">
        <MiriamAnnotation>
<rdf:RDF
xmlns:dcterms="http://purl.org/dc/terms/"
xmlns:rdf="http://www.w3.org/1999/02/22-rdf-syntax-ns#">
<rdf:Description rdf:about="#ModelValue_109">
<dcterms:created>
<rdf:Description>
<dcterms:W3CDTF>2020-05-12T02:11:23Z</dcterms:W3CDTF>
</rdf:Description>
</dcterms:created>
</rdf:Description>
</rdf:RDF>
        </MiriamAnnotation>
      </ModelValue>
      <ModelValue key="ModelValue_110" name="k76" simulationType="fixed" addNoise="false">
        <MiriamAnnotation>
<rdf:RDF
xmlns:dcterms="http://purl.org/dc/terms/"
xmlns:rdf="http://www.w3.org/1999/02/22-rdf-syntax-ns#">
<rdf:Description rdf:about="#ModelValue_110">
<dcterms:created>
<rdf:Description>
<dcterms:W3CDTF>2020-05-12T02:11:23Z</dcterms:W3CDTF>
</rdf:Description>
</dcterms:created>
</rdf:Description>
</rdf:RDF>
        </MiriamAnnotation>
      </ModelValue>
      <ModelValue key="ModelValue_111" name="k77" simulationType="fixed" addNoise="false">
        <MiriamAnnotation>
<rdf:RDF
xmlns:dcterms="http://purl.org/dc/terms/"
xmlns:rdf="http://www.w3.org/1999/02/22-rdf-syntax-ns#">
<rdf:Description rdf:about="#ModelValue_111">
<dcterms:created>
<rdf:Description>
<dcterms:W3CDTF>2020-05-12T02:11:23Z</dcterms:W3CDTF>
</rdf:Description>
</dcterms:created>
</rdf:Description>
</rdf:RDF>
        </MiriamAnnotation>
      </ModelValue>
      <ModelValue key="ModelValue_112" name="k78" simulationType="fixed" addNoise="false">
        <MiriamAnnotation>
<rdf:RDF
xmlns:dcterms="http://purl.org/dc/terms/"
xmlns:rdf="http://www.w3.org/1999/02/22-rdf-syntax-ns#">
<rdf:Description rdf:about="#ModelValue_112">
<dcterms:created>
<rdf:Description>
<dcterms:W3CDTF>2020-05-12T02:11:23Z</dcterms:W3CDTF>
</rdf:Description>
</dcterms:created>
</rdf:Description>
</rdf:RDF>
        </MiriamAnnotation>
      </ModelValue>
    </ListOfModelValues>
    <ListOfReactions>
      <Reaction key="Reaction_0" name="Factor II lipid binding" reversible="false" fast="false" addNoise="false">
        <MiriamAnnotation>
<rdf:RDF xmlns:CopasiMT="http://www.copasi.org/RDF/MiriamTerms#" xmlns:rdf="http://www.w3.org/1999/02/22-rdf-syntax-ns#">
  <rdf:Description rdf:about="#Reaction_0">
    <CopasiMT:isVersionOf>
      <rdf:Bag>
        <rdf:li rdf:resource="http://identifiers.org/go/GO:0008289" />
      </rdf:Bag>
    </CopasiMT:isVersionOf>
  </rdf:Description>
</rdf:RDF>
        </MiriamAnnotation>
        <ListOfSubstrates>
          <Substrate metabolite="Metabolite_0" stoichiometry="1"/>
          <Substrate metabolite="Metabolite_73" stoichiometry="100"/>
        </ListOfSubstrates>
        <ListOfProducts>
          <Product metabolite="Metabolite_1" stoichiometry="1"/>
        </ListOfProducts>
        <ListOfConstants>
          <Constant key="Parameter_5390" name="koffII" value="1"/>
          <Constant key="Parameter_5389" name="konII" value="0.0043"/>
          <Constant key="Parameter_5388" name="nva" value="100"/>
        </ListOfConstants>
        <KineticLaw function="Function_40" unitType="Default" scalingCompartment="CN=Root,Model=Bungay2006_Plasma,Vector=Compartments[Cell]">
          <ListOfCallParameters>
            <CallParameter functionParameter="FunctionParameter_264">
              <SourceParameter reference="Metabolite_0"/>
            </CallParameter>
            <CallParameter functionParameter="FunctionParameter_263">
              <SourceParameter reference="Metabolite_1"/>
            </CallParameter>
            <CallParameter functionParameter="FunctionParameter_262">
              <SourceParameter reference="Metabolite_73"/>
            </CallParameter>
            <CallParameter functionParameter="FunctionParameter_261">
              <SourceParameter reference="ModelValue_2"/>
            </CallParameter>
            <CallParameter functionParameter="FunctionParameter_250">
              <SourceParameter reference="ModelValue_0"/>
            </CallParameter>
            <CallParameter functionParameter="FunctionParameter_265">
              <SourceParameter reference="ModelValue_1"/>
            </CallParameter>
          </ListOfCallParameters>
        </KineticLaw>
      </Reaction>
      <Reaction key="Reaction_1" name="Factor mIIa lipid binding" reversible="false" fast="false" addNoise="false">
        <MiriamAnnotation>
<rdf:RDF xmlns:CopasiMT="http://www.copasi.org/RDF/MiriamTerms#" xmlns:rdf="http://www.w3.org/1999/02/22-rdf-syntax-ns#">
  <rdf:Description rdf:about="#Reaction_1">
    <CopasiMT:isVersionOf>
      <rdf:Bag>
        <rdf:li rdf:resource="http://identifiers.org/go/GO:0008289" />
      </rdf:Bag>
    </CopasiMT:isVersionOf>
  </rdf:Description>
</rdf:RDF>
        </MiriamAnnotation>
        <ListOfSubstrates>
          <Substrate metabolite="Metabolite_2" stoichiometry="1"/>
          <Substrate metabolite="Metabolite_73" stoichiometry="100"/>
        </ListOfSubstrates>
        <ListOfProducts>
          <Product metabolite="Metabolite_3" stoichiometry="1"/>
        </ListOfProducts>
        <ListOfConstants>
          <Constant key="Parameter_5387" name="koffmIIa" value="0.475"/>
          <Constant key="Parameter_5386" name="konmIIa" value="0.05"/>
          <Constant key="Parameter_5385" name="nva" value="100"/>
        </ListOfConstants>
        <KineticLaw function="Function_41" unitType="Default" scalingCompartment="CN=Root,Model=Bungay2006_Plasma,Vector=Compartments[Cell]">
          <ListOfCallParameters>
            <CallParameter functionParameter="FunctionParameter_271">
              <SourceParameter reference="Metabolite_73"/>
            </CallParameter>
            <CallParameter functionParameter="FunctionParameter_270">
              <SourceParameter reference="ModelValue_4"/>
            </CallParameter>
            <CallParameter functionParameter="FunctionParameter_269">
              <SourceParameter reference="ModelValue_3"/>
            </CallParameter>
            <CallParameter functionParameter="FunctionParameter_268">
              <SourceParameter reference="Metabolite_2"/>
            </CallParameter>
            <CallParameter functionParameter="FunctionParameter_267">
              <SourceParameter reference="Metabolite_3"/>
            </CallParameter>
            <CallParameter functionParameter="FunctionParameter_266">
              <SourceParameter reference="ModelValue_1"/>
            </CallParameter>
          </ListOfCallParameters>
        </KineticLaw>
      </Reaction>
      <Reaction key="Reaction_2" name="Factor V lipid binding" reversible="false" fast="false" addNoise="false">
        <MiriamAnnotation>
<rdf:RDF xmlns:CopasiMT="http://www.copasi.org/RDF/MiriamTerms#" xmlns:rdf="http://www.w3.org/1999/02/22-rdf-syntax-ns#">
  <rdf:Description rdf:about="#Reaction_2">
    <CopasiMT:isVersionOf>
      <rdf:Bag>
        <rdf:li rdf:resource="http://identifiers.org/go/GO:0008289" />
      </rdf:Bag>
    </CopasiMT:isVersionOf>
  </rdf:Description>
</rdf:RDF>
        </MiriamAnnotation>
        <ListOfSubstrates>
          <Substrate metabolite="Metabolite_4" stoichiometry="1"/>
          <Substrate metabolite="Metabolite_73" stoichiometry="100"/>
        </ListOfSubstrates>
        <ListOfProducts>
          <Product metabolite="Metabolite_5" stoichiometry="1"/>
        </ListOfProducts>
        <ListOfConstants>
          <Constant key="Parameter_5384" name="koffV" value="0.145"/>
          <Constant key="Parameter_5383" name="konV" value="0.05"/>
          <Constant key="Parameter_5382" name="nva" value="100"/>
        </ListOfConstants>
        <KineticLaw function="Function_42" unitType="Default" scalingCompartment="CN=Root,Model=Bungay2006_Plasma,Vector=Compartments[Cell]">
          <ListOfCallParameters>
            <CallParameter functionParameter="FunctionParameter_277">
              <SourceParameter reference="Metabolite_73"/>
            </CallParameter>
            <CallParameter functionParameter="FunctionParameter_276">
              <SourceParameter reference="Metabolite_4"/>
            </CallParameter>
            <CallParameter functionParameter="FunctionParameter_275">
              <SourceParameter reference="Metabolite_5"/>
            </CallParameter>
            <CallParameter functionParameter="FunctionParameter_274">
              <SourceParameter reference="ModelValue_6"/>
            </CallParameter>
            <CallParameter functionParameter="FunctionParameter_273">
              <SourceParameter reference="ModelValue_5"/>
            </CallParameter>
            <CallParameter functionParameter="FunctionParameter_272">
              <SourceParameter reference="ModelValue_1"/>
            </CallParameter>
          </ListOfCallParameters>
        </KineticLaw>
      </Reaction>
      <Reaction key="Reaction_3" name="Factor Va lipid binding" reversible="false" fast="false" addNoise="false">
        <MiriamAnnotation>
<rdf:RDF xmlns:CopasiMT="http://www.copasi.org/RDF/MiriamTerms#" xmlns:rdf="http://www.w3.org/1999/02/22-rdf-syntax-ns#">
  <rdf:Description rdf:about="#Reaction_3">
    <CopasiMT:isVersionOf>
      <rdf:Bag>
        <rdf:li rdf:resource="http://identifiers.org/go/GO:0008289" />
      </rdf:Bag>
    </CopasiMT:isVersionOf>
  </rdf:Description>
</rdf:RDF>
        </MiriamAnnotation>
        <ListOfSubstrates>
          <Substrate metabolite="Metabolite_6" stoichiometry="1"/>
          <Substrate metabolite="Metabolite_73" stoichiometry="100"/>
        </ListOfSubstrates>
        <ListOfProducts>
          <Product metabolite="Metabolite_7" stoichiometry="1"/>
        </ListOfProducts>
        <ListOfConstants>
          <Constant key="Parameter_5381" name="koffVa" value="0.17"/>
          <Constant key="Parameter_5380" name="konVa" value="0.057"/>
          <Constant key="Parameter_5379" name="nva" value="100"/>
        </ListOfConstants>
        <KineticLaw function="Function_43" unitType="Default" scalingCompartment="CN=Root,Model=Bungay2006_Plasma,Vector=Compartments[Cell]">
          <ListOfCallParameters>
            <CallParameter functionParameter="FunctionParameter_283">
              <SourceParameter reference="Metabolite_73"/>
            </CallParameter>
            <CallParameter functionParameter="FunctionParameter_282">
              <SourceParameter reference="Metabolite_6"/>
            </CallParameter>
            <CallParameter functionParameter="FunctionParameter_281">
              <SourceParameter reference="Metabolite_7"/>
            </CallParameter>
            <CallParameter functionParameter="FunctionParameter_280">
              <SourceParameter reference="ModelValue_8"/>
            </CallParameter>
            <CallParameter functionParameter="FunctionParameter_279">
              <SourceParameter reference="ModelValue_7"/>
            </CallParameter>
            <CallParameter functionParameter="FunctionParameter_278">
              <SourceParameter reference="ModelValue_1"/>
            </CallParameter>
          </ListOfCallParameters>
        </KineticLaw>
      </Reaction>
      <Reaction key="Reaction_4" name="Factor VII lipid binding" reversible="false" fast="false" addNoise="false">
        <MiriamAnnotation>
<rdf:RDF xmlns:CopasiMT="http://www.copasi.org/RDF/MiriamTerms#" xmlns:rdf="http://www.w3.org/1999/02/22-rdf-syntax-ns#">
  <rdf:Description rdf:about="#Reaction_4">
    <CopasiMT:isVersionOf>
      <rdf:Bag>
        <rdf:li rdf:resource="http://identifiers.org/go/GO:0008289" />
      </rdf:Bag>
    </CopasiMT:isVersionOf>
  </rdf:Description>
</rdf:RDF>
        </MiriamAnnotation>
        <ListOfSubstrates>
          <Substrate metabolite="Metabolite_8" stoichiometry="1"/>
          <Substrate metabolite="Metabolite_73" stoichiometry="100"/>
        </ListOfSubstrates>
        <ListOfProducts>
          <Product metabolite="Metabolite_9" stoichiometry="1"/>
        </ListOfProducts>
        <ListOfConstants>
          <Constant key="Parameter_5378" name="koffVII" value="0.66"/>
          <Constant key="Parameter_5377" name="konVII" value="0.05"/>
          <Constant key="Parameter_5376" name="nva" value="100"/>
        </ListOfConstants>
        <KineticLaw function="Function_44" unitType="Default" scalingCompartment="CN=Root,Model=Bungay2006_Plasma,Vector=Compartments[Cell]">
          <ListOfCallParameters>
            <CallParameter functionParameter="FunctionParameter_289">
              <SourceParameter reference="Metabolite_73"/>
            </CallParameter>
            <CallParameter functionParameter="FunctionParameter_288">
              <SourceParameter reference="Metabolite_8"/>
            </CallParameter>
            <CallParameter functionParameter="FunctionParameter_287">
              <SourceParameter reference="Metabolite_9"/>
            </CallParameter>
            <CallParameter functionParameter="FunctionParameter_286">
              <SourceParameter reference="ModelValue_10"/>
            </CallParameter>
            <CallParameter functionParameter="FunctionParameter_285">
              <SourceParameter reference="ModelValue_9"/>
            </CallParameter>
            <CallParameter functionParameter="FunctionParameter_284">
              <SourceParameter reference="ModelValue_1"/>
            </CallParameter>
          </ListOfCallParameters>
        </KineticLaw>
      </Reaction>
      <Reaction key="Reaction_5" name="Factor VIIa lipid binding" reversible="false" fast="false" addNoise="false">
        <MiriamAnnotation>
<rdf:RDF xmlns:CopasiMT="http://www.copasi.org/RDF/MiriamTerms#" xmlns:rdf="http://www.w3.org/1999/02/22-rdf-syntax-ns#">
  <rdf:Description rdf:about="#Reaction_5">
    <CopasiMT:isVersionOf>
      <rdf:Bag>
        <rdf:li rdf:resource="http://identifiers.org/go/GO:0008289" />
      </rdf:Bag>
    </CopasiMT:isVersionOf>
  </rdf:Description>
</rdf:RDF>
        </MiriamAnnotation>
        <ListOfSubstrates>
          <Substrate metabolite="Metabolite_10" stoichiometry="1"/>
          <Substrate metabolite="Metabolite_73" stoichiometry="100"/>
        </ListOfSubstrates>
        <ListOfProducts>
          <Product metabolite="Metabolite_11" stoichiometry="1"/>
        </ListOfProducts>
        <ListOfConstants>
          <Constant key="Parameter_5375" name="koffVIIa" value="0.227"/>
          <Constant key="Parameter_5374" name="konVIIa" value="0.05"/>
          <Constant key="Parameter_5373" name="nva" value="100"/>
        </ListOfConstants>
        <KineticLaw function="Function_45" unitType="Default" scalingCompartment="CN=Root,Model=Bungay2006_Plasma,Vector=Compartments[Cell]">
          <ListOfCallParameters>
            <CallParameter functionParameter="FunctionParameter_295">
              <SourceParameter reference="Metabolite_73"/>
            </CallParameter>
            <CallParameter functionParameter="FunctionParameter_294">
              <SourceParameter reference="Metabolite_10"/>
            </CallParameter>
            <CallParameter functionParameter="FunctionParameter_293">
              <SourceParameter reference="Metabolite_11"/>
            </CallParameter>
            <CallParameter functionParameter="FunctionParameter_292">
              <SourceParameter reference="ModelValue_12"/>
            </CallParameter>
            <CallParameter functionParameter="FunctionParameter_291">
              <SourceParameter reference="ModelValue_11"/>
            </CallParameter>
            <CallParameter functionParameter="FunctionParameter_290">
              <SourceParameter reference="ModelValue_1"/>
            </CallParameter>
          </ListOfCallParameters>
        </KineticLaw>
      </Reaction>
      <Reaction key="Reaction_6" name="Factor VIII lipid binding" reversible="false" fast="false" addNoise="false">
        <MiriamAnnotation>
<rdf:RDF xmlns:CopasiMT="http://www.copasi.org/RDF/MiriamTerms#" xmlns:rdf="http://www.w3.org/1999/02/22-rdf-syntax-ns#">
  <rdf:Description rdf:about="#Reaction_6">
    <CopasiMT:isVersionOf>
      <rdf:Bag>
        <rdf:li rdf:resource="http://identifiers.org/go/GO:0008289" />
      </rdf:Bag>
    </CopasiMT:isVersionOf>
  </rdf:Description>
</rdf:RDF>
        </MiriamAnnotation>
        <ListOfSubstrates>
          <Substrate metabolite="Metabolite_12" stoichiometry="1"/>
          <Substrate metabolite="Metabolite_73" stoichiometry="100"/>
        </ListOfSubstrates>
        <ListOfProducts>
          <Product metabolite="Metabolite_13" stoichiometry="1"/>
        </ListOfProducts>
        <ListOfConstants>
          <Constant key="Parameter_5372" name="koffVIII" value="0.1"/>
          <Constant key="Parameter_5371" name="konVIII" value="0.05"/>
          <Constant key="Parameter_5370" name="nva" value="100"/>
        </ListOfConstants>
        <KineticLaw function="Function_46" unitType="Default" scalingCompartment="CN=Root,Model=Bungay2006_Plasma,Vector=Compartments[Cell]">
          <ListOfCallParameters>
            <CallParameter functionParameter="FunctionParameter_301">
              <SourceParameter reference="Metabolite_73"/>
            </CallParameter>
            <CallParameter functionParameter="FunctionParameter_300">
              <SourceParameter reference="Metabolite_12"/>
            </CallParameter>
            <CallParameter functionParameter="FunctionParameter_299">
              <SourceParameter reference="Metabolite_13"/>
            </CallParameter>
            <CallParameter functionParameter="FunctionParameter_298">
              <SourceParameter reference="ModelValue_14"/>
            </CallParameter>
            <CallParameter functionParameter="FunctionParameter_297">
              <SourceParameter reference="ModelValue_13"/>
            </CallParameter>
            <CallParameter functionParameter="FunctionParameter_296">
              <SourceParameter reference="ModelValue_1"/>
            </CallParameter>
          </ListOfCallParameters>
        </KineticLaw>
      </Reaction>
      <Reaction key="Reaction_7" name="Factor VIIIa lipid binding" reversible="false" fast="false" addNoise="false">
        <MiriamAnnotation>
<rdf:RDF xmlns:CopasiMT="http://www.copasi.org/RDF/MiriamTerms#" xmlns:rdf="http://www.w3.org/1999/02/22-rdf-syntax-ns#">
  <rdf:Description rdf:about="#Reaction_7">
    <CopasiMT:isVersionOf>
      <rdf:Bag>
        <rdf:li rdf:resource="http://identifiers.org/go/GO:0008289" />
      </rdf:Bag>
    </CopasiMT:isVersionOf>
  </rdf:Description>
</rdf:RDF>
        </MiriamAnnotation>
        <ListOfSubstrates>
          <Substrate metabolite="Metabolite_14" stoichiometry="1"/>
          <Substrate metabolite="Metabolite_73" stoichiometry="100"/>
        </ListOfSubstrates>
        <ListOfProducts>
          <Product metabolite="Metabolite_15" stoichiometry="1"/>
        </ListOfProducts>
        <ListOfConstants>
          <Constant key="Parameter_5369" name="koffVIIIa" value="0.335"/>
          <Constant key="Parameter_5368" name="konVIIIa" value="0.05"/>
          <Constant key="Parameter_5367" name="nva" value="100"/>
        </ListOfConstants>
        <KineticLaw function="Function_47" unitType="Default" scalingCompartment="CN=Root,Model=Bungay2006_Plasma,Vector=Compartments[Cell]">
          <ListOfCallParameters>
            <CallParameter functionParameter="FunctionParameter_307">
              <SourceParameter reference="Metabolite_73"/>
            </CallParameter>
            <CallParameter functionParameter="FunctionParameter_306">
              <SourceParameter reference="Metabolite_14"/>
            </CallParameter>
            <CallParameter functionParameter="FunctionParameter_305">
              <SourceParameter reference="Metabolite_15"/>
            </CallParameter>
            <CallParameter functionParameter="FunctionParameter_304">
              <SourceParameter reference="ModelValue_16"/>
            </CallParameter>
            <CallParameter functionParameter="FunctionParameter_303">
              <SourceParameter reference="ModelValue_15"/>
            </CallParameter>
            <CallParameter functionParameter="FunctionParameter_302">
              <SourceParameter reference="ModelValue_1"/>
            </CallParameter>
          </ListOfCallParameters>
        </KineticLaw>
      </Reaction>
      <Reaction key="Reaction_8" name="Factor IX lipid binding" reversible="false" fast="false" addNoise="false">
        <MiriamAnnotation>
<rdf:RDF xmlns:CopasiMT="http://www.copasi.org/RDF/MiriamTerms#" xmlns:rdf="http://www.w3.org/1999/02/22-rdf-syntax-ns#">
  <rdf:Description rdf:about="#Reaction_8">
    <CopasiMT:isVersionOf>
      <rdf:Bag>
        <rdf:li rdf:resource="http://identifiers.org/go/GO:0008289" />
      </rdf:Bag>
    </CopasiMT:isVersionOf>
  </rdf:Description>
</rdf:RDF>
        </MiriamAnnotation>
        <ListOfSubstrates>
          <Substrate metabolite="Metabolite_16" stoichiometry="1"/>
          <Substrate metabolite="Metabolite_73" stoichiometry="100"/>
        </ListOfSubstrates>
        <ListOfProducts>
          <Product metabolite="Metabolite_17" stoichiometry="1"/>
        </ListOfProducts>
        <ListOfConstants>
          <Constant key="Parameter_5366" name="koffIX" value="0.115"/>
          <Constant key="Parameter_5365" name="konIX" value="0.05"/>
          <Constant key="Parameter_5364" name="nva" value="100"/>
        </ListOfConstants>
        <KineticLaw function="Function_48" unitType="Default" scalingCompartment="CN=Root,Model=Bungay2006_Plasma,Vector=Compartments[Cell]">
          <ListOfCallParameters>
            <CallParameter functionParameter="FunctionParameter_313">
              <SourceParameter reference="Metabolite_16"/>
            </CallParameter>
            <CallParameter functionParameter="FunctionParameter_312">
              <SourceParameter reference="Metabolite_17"/>
            </CallParameter>
            <CallParameter functionParameter="FunctionParameter_311">
              <SourceParameter reference="Metabolite_73"/>
            </CallParameter>
            <CallParameter functionParameter="FunctionParameter_310">
              <SourceParameter reference="ModelValue_18"/>
            </CallParameter>
            <CallParameter functionParameter="FunctionParameter_309">
              <SourceParameter reference="ModelValue_17"/>
            </CallParameter>
            <CallParameter functionParameter="FunctionParameter_308">
              <SourceParameter reference="ModelValue_1"/>
            </CallParameter>
          </ListOfCallParameters>
        </KineticLaw>
      </Reaction>
      <Reaction key="Reaction_9" name="Factor IXa lipid binding" reversible="false" fast="false" addNoise="false">
        <MiriamAnnotation>
<rdf:RDF xmlns:CopasiMT="http://www.copasi.org/RDF/MiriamTerms#" xmlns:rdf="http://www.w3.org/1999/02/22-rdf-syntax-ns#">
  <rdf:Description rdf:about="#Reaction_9">
    <CopasiMT:isVersionOf>
      <rdf:Bag>
        <rdf:li rdf:resource="http://identifiers.org/go/GO:0008289" />
      </rdf:Bag>
    </CopasiMT:isVersionOf>
  </rdf:Description>
</rdf:RDF>
        </MiriamAnnotation>
        <ListOfSubstrates>
          <Substrate metabolite="Metabolite_18" stoichiometry="1"/>
          <Substrate metabolite="Metabolite_73" stoichiometry="100"/>
        </ListOfSubstrates>
        <ListOfProducts>
          <Product metabolite="Metabolite_19" stoichiometry="1"/>
        </ListOfProducts>
        <ListOfConstants>
          <Constant key="Parameter_5363" name="koffIXa" value="0.115"/>
          <Constant key="Parameter_5362" name="konIXa" value="0.05"/>
          <Constant key="Parameter_5361" name="nva" value="100"/>
        </ListOfConstants>
        <KineticLaw function="Function_49" unitType="Default" scalingCompartment="CN=Root,Model=Bungay2006_Plasma,Vector=Compartments[Cell]">
          <ListOfCallParameters>
            <CallParameter functionParameter="FunctionParameter_319">
              <SourceParameter reference="Metabolite_18"/>
            </CallParameter>
            <CallParameter functionParameter="FunctionParameter_318">
              <SourceParameter reference="Metabolite_19"/>
            </CallParameter>
            <CallParameter functionParameter="FunctionParameter_317">
              <SourceParameter reference="Metabolite_73"/>
            </CallParameter>
            <CallParameter functionParameter="FunctionParameter_316">
              <SourceParameter reference="ModelValue_20"/>
            </CallParameter>
            <CallParameter functionParameter="FunctionParameter_315">
              <SourceParameter reference="ModelValue_19"/>
            </CallParameter>
            <CallParameter functionParameter="FunctionParameter_314">
              <SourceParameter reference="ModelValue_1"/>
            </CallParameter>
          </ListOfCallParameters>
        </KineticLaw>
      </Reaction>
      <Reaction key="Reaction_10" name="Factor X lipid binding" reversible="false" fast="false" addNoise="false">
        <MiriamAnnotation>
<rdf:RDF xmlns:CopasiMT="http://www.copasi.org/RDF/MiriamTerms#" xmlns:rdf="http://www.w3.org/1999/02/22-rdf-syntax-ns#">
  <rdf:Description rdf:about="#Reaction_10">
    <CopasiMT:isVersionOf>
      <rdf:Bag>
        <rdf:li rdf:resource="http://identifiers.org/go/GO:0008289" />
      </rdf:Bag>
    </CopasiMT:isVersionOf>
  </rdf:Description>
</rdf:RDF>
        </MiriamAnnotation>
        <ListOfSubstrates>
          <Substrate metabolite="Metabolite_20" stoichiometry="1"/>
          <Substrate metabolite="Metabolite_73" stoichiometry="100"/>
        </ListOfSubstrates>
        <ListOfProducts>
          <Product metabolite="Metabolite_21" stoichiometry="1"/>
        </ListOfProducts>
        <ListOfConstants>
          <Constant key="Parameter_5685" name="koffX" value="1.9"/>
          <Constant key="Parameter_5686" name="konX" value="0.01"/>
          <Constant key="Parameter_5684" name="nva" value="100"/>
        </ListOfConstants>
        <KineticLaw function="Function_50" unitType="Default" scalingCompartment="CN=Root,Model=Bungay2006_Plasma,Vector=Compartments[Cell]">
          <ListOfCallParameters>
            <CallParameter functionParameter="FunctionParameter_325">
              <SourceParameter reference="Metabolite_73"/>
            </CallParameter>
            <CallParameter functionParameter="FunctionParameter_324">
              <SourceParameter reference="Metabolite_20"/>
            </CallParameter>
            <CallParameter functionParameter="FunctionParameter_323">
              <SourceParameter reference="Metabolite_21"/>
            </CallParameter>
            <CallParameter functionParameter="FunctionParameter_322">
              <SourceParameter reference="ModelValue_22"/>
            </CallParameter>
            <CallParameter functionParameter="FunctionParameter_321">
              <SourceParameter reference="ModelValue_21"/>
            </CallParameter>
            <CallParameter functionParameter="FunctionParameter_320">
              <SourceParameter reference="ModelValue_1"/>
            </CallParameter>
          </ListOfCallParameters>
        </KineticLaw>
      </Reaction>
      <Reaction key="Reaction_11" name="Factor Xa lipid binding" reversible="false" fast="false" addNoise="false">
        <MiriamAnnotation>
<rdf:RDF xmlns:CopasiMT="http://www.copasi.org/RDF/MiriamTerms#" xmlns:rdf="http://www.w3.org/1999/02/22-rdf-syntax-ns#">
  <rdf:Description rdf:about="#Reaction_11">
    <CopasiMT:isVersionOf>
      <rdf:Bag>
        <rdf:li rdf:resource="http://identifiers.org/go/GO:0008289" />
      </rdf:Bag>
    </CopasiMT:isVersionOf>
  </rdf:Description>
</rdf:RDF>
        </MiriamAnnotation>
        <ListOfSubstrates>
          <Substrate metabolite="Metabolite_22" stoichiometry="1"/>
          <Substrate metabolite="Metabolite_73" stoichiometry="100"/>
        </ListOfSubstrates>
        <ListOfProducts>
          <Product metabolite="Metabolite_23" stoichiometry="1"/>
        </ListOfProducts>
        <ListOfConstants>
          <Constant key="Parameter_5687" name="koffXa" value="3.3"/>
          <Constant key="Parameter_5714" name="konXa" value="0.029"/>
          <Constant key="Parameter_5715" name="nva" value="100"/>
        </ListOfConstants>
        <KineticLaw function="Function_51" unitType="Default" scalingCompartment="CN=Root,Model=Bungay2006_Plasma,Vector=Compartments[Cell]">
          <ListOfCallParameters>
            <CallParameter functionParameter="FunctionParameter_331">
              <SourceParameter reference="Metabolite_73"/>
            </CallParameter>
            <CallParameter functionParameter="FunctionParameter_330">
              <SourceParameter reference="Metabolite_22"/>
            </CallParameter>
            <CallParameter functionParameter="FunctionParameter_329">
              <SourceParameter reference="Metabolite_23"/>
            </CallParameter>
            <CallParameter functionParameter="FunctionParameter_328">
              <SourceParameter reference="Compartment_0"/>
            </CallParameter>
            <CallParameter functionParameter="FunctionParameter_327">
              <SourceParameter reference="ModelValue_24"/>
            </CallParameter>
            <CallParameter functionParameter="FunctionParameter_326">
              <SourceParameter reference="ModelValue_23"/>
            </CallParameter>
            <CallParameter functionParameter="FunctionParameter_332">
              <SourceParameter reference="ModelValue_1"/>
            </CallParameter>
          </ListOfCallParameters>
        </KineticLaw>
      </Reaction>
      <Reaction key="Reaction_12" name="APC lipid binding" reversible="false" fast="false" addNoise="false">
        <MiriamAnnotation>
<rdf:RDF xmlns:CopasiMT="http://www.copasi.org/RDF/MiriamTerms#" xmlns:rdf="http://www.w3.org/1999/02/22-rdf-syntax-ns#">
  <rdf:Description rdf:about="#Reaction_12">
    <CopasiMT:isVersionOf>
      <rdf:Bag>
        <rdf:li rdf:resource="http://identifiers.org/go/GO:0008289" />
      </rdf:Bag>
    </CopasiMT:isVersionOf>
  </rdf:Description>
</rdf:RDF>
        </MiriamAnnotation>
        <ListOfSubstrates>
          <Substrate metabolite="Metabolite_24" stoichiometry="1"/>
          <Substrate metabolite="Metabolite_73" stoichiometry="100"/>
        </ListOfSubstrates>
        <ListOfProducts>
          <Product metabolite="Metabolite_25" stoichiometry="1"/>
        </ListOfProducts>
        <ListOfConstants>
          <Constant key="Parameter_5713" name="koffAPC" value="3.5"/>
          <Constant key="Parameter_5716" name="konAPC" value="0.05"/>
          <Constant key="Parameter_5698" name="nva" value="100"/>
        </ListOfConstants>
        <KineticLaw function="Function_52" unitType="Default" scalingCompartment="CN=Root,Model=Bungay2006_Plasma,Vector=Compartments[Cell]">
          <ListOfCallParameters>
            <CallParameter functionParameter="FunctionParameter_339">
              <SourceParameter reference="Metabolite_24"/>
            </CallParameter>
            <CallParameter functionParameter="FunctionParameter_338">
              <SourceParameter reference="Metabolite_25"/>
            </CallParameter>
            <CallParameter functionParameter="FunctionParameter_337">
              <SourceParameter reference="Metabolite_73"/>
            </CallParameter>
            <CallParameter functionParameter="FunctionParameter_336">
              <SourceParameter reference="ModelValue_26"/>
            </CallParameter>
            <CallParameter functionParameter="FunctionParameter_335">
              <SourceParameter reference="ModelValue_25"/>
            </CallParameter>
            <CallParameter functionParameter="FunctionParameter_334">
              <SourceParameter reference="ModelValue_1"/>
            </CallParameter>
          </ListOfCallParameters>
        </KineticLaw>
      </Reaction>
      <Reaction key="Reaction_13" name="PS lipid binding" reversible="false" fast="false" addNoise="false">
        <MiriamAnnotation>
<rdf:RDF xmlns:CopasiMT="http://www.copasi.org/RDF/MiriamTerms#" xmlns:rdf="http://www.w3.org/1999/02/22-rdf-syntax-ns#">
  <rdf:Description rdf:about="#Reaction_13">
    <CopasiMT:isVersionOf>
      <rdf:Bag>
        <rdf:li rdf:resource="http://identifiers.org/go/GO:0008289" />
      </rdf:Bag>
    </CopasiMT:isVersionOf>
  </rdf:Description>
</rdf:RDF>
        </MiriamAnnotation>
        <ListOfSubstrates>
          <Substrate metabolite="Metabolite_26" stoichiometry="1"/>
          <Substrate metabolite="Metabolite_73" stoichiometry="100"/>
        </ListOfSubstrates>
        <ListOfProducts>
          <Product metabolite="Metabolite_27" stoichiometry="1"/>
        </ListOfProducts>
        <ListOfConstants>
          <Constant key="Parameter_5699" name="koffPS" value="0.2"/>
          <Constant key="Parameter_5697" name="konPS" value="0.05"/>
          <Constant key="Parameter_5700" name="nva" value="100"/>
        </ListOfConstants>
        <KineticLaw function="Function_53" unitType="Default" scalingCompartment="CN=Root,Model=Bungay2006_Plasma,Vector=Compartments[Cell]">
          <ListOfCallParameters>
            <CallParameter functionParameter="FunctionParameter_344">
              <SourceParameter reference="Metabolite_73"/>
            </CallParameter>
            <CallParameter functionParameter="FunctionParameter_343">
              <SourceParameter reference="Metabolite_26"/>
            </CallParameter>
            <CallParameter functionParameter="FunctionParameter_342">
              <SourceParameter reference="Metabolite_27"/>
            </CallParameter>
            <CallParameter functionParameter="FunctionParameter_341">
              <SourceParameter reference="ModelValue_28"/>
            </CallParameter>
            <CallParameter functionParameter="FunctionParameter_340">
              <SourceParameter reference="ModelValue_27"/>
            </CallParameter>
            <CallParameter functionParameter="FunctionParameter_333">
              <SourceParameter reference="ModelValue_1"/>
            </CallParameter>
          </ListOfCallParameters>
        </KineticLaw>
      </Reaction>
      <Reaction key="Reaction_14" name="Factor VIIIai lipid binding" reversible="false" fast="false" addNoise="false">
        <MiriamAnnotation>
<rdf:RDF xmlns:CopasiMT="http://www.copasi.org/RDF/MiriamTerms#" xmlns:rdf="http://www.w3.org/1999/02/22-rdf-syntax-ns#">
  <rdf:Description rdf:about="#Reaction_14">
    <CopasiMT:isVersionOf>
      <rdf:Bag>
        <rdf:li rdf:resource="http://identifiers.org/go/GO:0008289" />
      </rdf:Bag>
    </CopasiMT:isVersionOf>
  </rdf:Description>
</rdf:RDF>
        </MiriamAnnotation>
        <ListOfSubstrates>
          <Substrate metabolite="Metabolite_28" stoichiometry="1"/>
          <Substrate metabolite="Metabolite_73" stoichiometry="100"/>
        </ListOfSubstrates>
        <ListOfProducts>
          <Product metabolite="Metabolite_29" stoichiometry="1"/>
        </ListOfProducts>
        <ListOfConstants>
          <Constant key="Parameter_5360" name="koffVIIIai" value="0.335"/>
          <Constant key="Parameter_5359" name="konVIIIai" value="0.05"/>
          <Constant key="Parameter_5358" name="nva" value="100"/>
        </ListOfConstants>
        <KineticLaw function="Function_54" unitType="Default" scalingCompartment="CN=Root,Model=Bungay2006_Plasma,Vector=Compartments[Cell]">
          <ListOfCallParameters>
            <CallParameter functionParameter="FunctionParameter_350">
              <SourceParameter reference="Metabolite_73"/>
            </CallParameter>
            <CallParameter functionParameter="FunctionParameter_349">
              <SourceParameter reference="Metabolite_28"/>
            </CallParameter>
            <CallParameter functionParameter="FunctionParameter_348">
              <SourceParameter reference="Metabolite_29"/>
            </CallParameter>
            <CallParameter functionParameter="FunctionParameter_347">
              <SourceParameter reference="ModelValue_30"/>
            </CallParameter>
            <CallParameter functionParameter="FunctionParameter_346">
              <SourceParameter reference="ModelValue_29"/>
            </CallParameter>
            <CallParameter functionParameter="FunctionParameter_345">
              <SourceParameter reference="ModelValue_1"/>
            </CallParameter>
          </ListOfCallParameters>
        </KineticLaw>
      </Reaction>
      <Reaction key="Reaction_15" name="Factor Vai lipid binding" reversible="false" fast="false" addNoise="false">
        <MiriamAnnotation>
<rdf:RDF xmlns:CopasiMT="http://www.copasi.org/RDF/MiriamTerms#" xmlns:rdf="http://www.w3.org/1999/02/22-rdf-syntax-ns#">
  <rdf:Description rdf:about="#Reaction_15">
    <CopasiMT:isVersionOf>
      <rdf:Bag>
        <rdf:li rdf:resource="http://identifiers.org/go/GO:0008289" />
      </rdf:Bag>
    </CopasiMT:isVersionOf>
  </rdf:Description>
</rdf:RDF>
        </MiriamAnnotation>
        <ListOfSubstrates>
          <Substrate metabolite="Metabolite_30" stoichiometry="1"/>
          <Substrate metabolite="Metabolite_73" stoichiometry="100"/>
        </ListOfSubstrates>
        <ListOfProducts>
          <Product metabolite="Metabolite_31" stoichiometry="1"/>
        </ListOfProducts>
        <ListOfConstants>
          <Constant key="Parameter_5357" name="koffVai" value="0.17"/>
          <Constant key="Parameter_5356" name="konVai" value="0.057"/>
          <Constant key="Parameter_5355" name="nva" value="100"/>
        </ListOfConstants>
        <KineticLaw function="Function_55" unitType="Default" scalingCompartment="CN=Root,Model=Bungay2006_Plasma,Vector=Compartments[Cell]">
          <ListOfCallParameters>
            <CallParameter functionParameter="FunctionParameter_356">
              <SourceParameter reference="Metabolite_73"/>
            </CallParameter>
            <CallParameter functionParameter="FunctionParameter_355">
              <SourceParameter reference="Metabolite_30"/>
            </CallParameter>
            <CallParameter functionParameter="FunctionParameter_354">
              <SourceParameter reference="Metabolite_31"/>
            </CallParameter>
            <CallParameter functionParameter="FunctionParameter_353">
              <SourceParameter reference="ModelValue_32"/>
            </CallParameter>
            <CallParameter functionParameter="FunctionParameter_352">
              <SourceParameter reference="ModelValue_31"/>
            </CallParameter>
            <CallParameter functionParameter="FunctionParameter_351">
              <SourceParameter reference="ModelValue_1"/>
            </CallParameter>
          </ListOfCallParameters>
        </KineticLaw>
      </Reaction>
      <Reaction key="Reaction_16" name="PC lipid binding" reversible="false" fast="false" addNoise="false">
        <MiriamAnnotation>
<rdf:RDF xmlns:CopasiMT="http://www.copasi.org/RDF/MiriamTerms#" xmlns:rdf="http://www.w3.org/1999/02/22-rdf-syntax-ns#">
  <rdf:Description rdf:about="#Reaction_16">
    <CopasiMT:isVersionOf>
      <rdf:Bag>
        <rdf:li rdf:resource="http://identifiers.org/go/GO:0008289" />
      </rdf:Bag>
    </CopasiMT:isVersionOf>
  </rdf:Description>
</rdf:RDF>
        </MiriamAnnotation>
        <ListOfSubstrates>
          <Substrate metabolite="Metabolite_32" stoichiometry="1"/>
          <Substrate metabolite="Metabolite_73" stoichiometry="100"/>
        </ListOfSubstrates>
        <ListOfProducts>
          <Product metabolite="Metabolite_33" stoichiometry="1"/>
        </ListOfProducts>
        <ListOfConstants>
          <Constant key="Parameter_5354" name="koffPC" value="11.5"/>
          <Constant key="Parameter_5353" name="konPC" value="0.05"/>
          <Constant key="Parameter_5352" name="nva" value="100"/>
        </ListOfConstants>
        <KineticLaw function="Function_56" unitType="Default" scalingCompartment="CN=Root,Model=Bungay2006_Plasma,Vector=Compartments[Cell]">
          <ListOfCallParameters>
            <CallParameter functionParameter="FunctionParameter_362">
              <SourceParameter reference="Metabolite_73"/>
            </CallParameter>
            <CallParameter functionParameter="FunctionParameter_361">
              <SourceParameter reference="Metabolite_32"/>
            </CallParameter>
            <CallParameter functionParameter="FunctionParameter_360">
              <SourceParameter reference="Metabolite_33"/>
            </CallParameter>
            <CallParameter functionParameter="FunctionParameter_359">
              <SourceParameter reference="ModelValue_34"/>
            </CallParameter>
            <CallParameter functionParameter="FunctionParameter_358">
              <SourceParameter reference="ModelValue_33"/>
            </CallParameter>
            <CallParameter functionParameter="FunctionParameter_357">
              <SourceParameter reference="ModelValue_1"/>
            </CallParameter>
          </ListOfCallParameters>
        </KineticLaw>
      </Reaction>
      <Reaction key="Reaction_17" name="TF_VIIa binding" reversible="false" fast="false" addNoise="false">
        <MiriamAnnotation>
<rdf:RDF xmlns:CopasiMT="http://www.copasi.org/RDF/MiriamTerms#" xmlns:rdf="http://www.w3.org/1999/02/22-rdf-syntax-ns#">
  <rdf:Description rdf:about="#Reaction_17">
    <CopasiMT:isVersionOf>
      <rdf:Bag>
        <rdf:li rdf:resource="http://identifiers.org/biomodels.sbo/SBO:0000177" />
      </rdf:Bag>
    </CopasiMT:isVersionOf>
  </rdf:Description>
</rdf:RDF>
        </MiriamAnnotation>
        <ListOfSubstrates>
          <Substrate metabolite="Metabolite_11" stoichiometry="1"/>
          <Substrate metabolite="Metabolite_34" stoichiometry="1"/>
        </ListOfSubstrates>
        <ListOfProducts>
          <Product metabolite="Metabolite_35" stoichiometry="1"/>
        </ListOfProducts>
        <ListOfConstants>
          <Constant key="Parameter_5351" name="k1" value="0.5"/>
          <Constant key="Parameter_5350" name="k2" value="0.005"/>
        </ListOfConstants>
        <KineticLaw function="Function_57" unitType="Default" scalingCompartment="CN=Root,Model=Bungay2006_Plasma,Vector=Compartments[Cell]">
          <ListOfCallParameters>
            <CallParameter functionParameter="FunctionParameter_368">
              <SourceParameter reference="Metabolite_35"/>
            </CallParameter>
            <CallParameter functionParameter="FunctionParameter_367">
              <SourceParameter reference="Metabolite_34"/>
            </CallParameter>
            <CallParameter functionParameter="FunctionParameter_366">
              <SourceParameter reference="Metabolite_11"/>
            </CallParameter>
            <CallParameter functionParameter="FunctionParameter_365">
              <SourceParameter reference="ModelValue_35"/>
            </CallParameter>
            <CallParameter functionParameter="FunctionParameter_364">
              <SourceParameter reference="ModelValue_36"/>
            </CallParameter>
          </ListOfCallParameters>
        </KineticLaw>
      </Reaction>
      <Reaction key="Reaction_18" name="TF_VII binding" reversible="false" fast="false" addNoise="false">
        <MiriamAnnotation>
<rdf:RDF xmlns:CopasiMT="http://www.copasi.org/RDF/MiriamTerms#" xmlns:rdf="http://www.w3.org/1999/02/22-rdf-syntax-ns#">
  <rdf:Description rdf:about="#Reaction_18">
    <CopasiMT:isVersionOf>
      <rdf:Bag>
        <rdf:li rdf:resource="http://identifiers.org/biomodels.sbo/SBO:0000177" />
      </rdf:Bag>
    </CopasiMT:isVersionOf>
  </rdf:Description>
</rdf:RDF>
        </MiriamAnnotation>
        <ListOfSubstrates>
          <Substrate metabolite="Metabolite_9" stoichiometry="1"/>
          <Substrate metabolite="Metabolite_34" stoichiometry="1"/>
        </ListOfSubstrates>
        <ListOfProducts>
          <Product metabolite="Metabolite_36" stoichiometry="1"/>
        </ListOfProducts>
        <ListOfConstants>
          <Constant key="Parameter_5349" name="k3" value="0.005"/>
          <Constant key="Parameter_5348" name="k4" value="0.005"/>
        </ListOfConstants>
        <KineticLaw function="Function_58" unitType="Default" scalingCompartment="CN=Root,Model=Bungay2006_Plasma,Vector=Compartments[Cell]">
          <ListOfCallParameters>
            <CallParameter functionParameter="FunctionParameter_372">
              <SourceParameter reference="Metabolite_36"/>
            </CallParameter>
            <CallParameter functionParameter="FunctionParameter_371">
              <SourceParameter reference="Metabolite_34"/>
            </CallParameter>
            <CallParameter functionParameter="FunctionParameter_370">
              <SourceParameter reference="Metabolite_9"/>
            </CallParameter>
            <CallParameter functionParameter="FunctionParameter_369">
              <SourceParameter reference="ModelValue_37"/>
            </CallParameter>
            <CallParameter functionParameter="FunctionParameter_363">
              <SourceParameter reference="ModelValue_38"/>
            </CallParameter>
          </ListOfCallParameters>
        </KineticLaw>
      </Reaction>
      <Reaction key="Reaction_19" name="IX_TF_VIIa binding" reversible="false" fast="false" addNoise="false">
        <MiriamAnnotation>
<rdf:RDF xmlns:CopasiMT="http://www.copasi.org/RDF/MiriamTerms#" xmlns:rdf="http://www.w3.org/1999/02/22-rdf-syntax-ns#">
  <rdf:Description rdf:about="#Reaction_19">
    <CopasiMT:isVersionOf>
      <rdf:Bag>
        <rdf:li rdf:resource="http://identifiers.org/biomodels.sbo/SBO:0000177" />
      </rdf:Bag>
    </CopasiMT:isVersionOf>
  </rdf:Description>
</rdf:RDF>
        </MiriamAnnotation>
        <ListOfSubstrates>
          <Substrate metabolite="Metabolite_17" stoichiometry="1"/>
          <Substrate metabolite="Metabolite_35" stoichiometry="1"/>
        </ListOfSubstrates>
        <ListOfProducts>
          <Product metabolite="Metabolite_37" stoichiometry="1"/>
        </ListOfProducts>
        <ListOfConstants>
          <Constant key="Parameter_5347" name="k5" value="0.01"/>
          <Constant key="Parameter_5346" name="k6" value="2.09"/>
        </ListOfConstants>
        <KineticLaw function="Function_59" unitType="Default" scalingCompartment="CN=Root,Model=Bungay2006_Plasma,Vector=Compartments[Cell]">
          <ListOfCallParameters>
            <CallParameter functionParameter="FunctionParameter_377">
              <SourceParameter reference="Metabolite_17"/>
            </CallParameter>
            <CallParameter functionParameter="FunctionParameter_376">
              <SourceParameter reference="Metabolite_37"/>
            </CallParameter>
            <CallParameter functionParameter="FunctionParameter_375">
              <SourceParameter reference="Metabolite_35"/>
            </CallParameter>
            <CallParameter functionParameter="FunctionParameter_374">
              <SourceParameter reference="ModelValue_39"/>
            </CallParameter>
            <CallParameter functionParameter="FunctionParameter_373">
              <SourceParameter reference="ModelValue_40"/>
            </CallParameter>
          </ListOfCallParameters>
        </KineticLaw>
      </Reaction>
      <Reaction key="Reaction_20" name="Factor IX activation" reversible="false" fast="false" addNoise="false">
        <MiriamAnnotation>
<rdf:RDF xmlns:CopasiMT="http://www.copasi.org/RDF/MiriamTerms#" xmlns:rdf="http://www.w3.org/1999/02/22-rdf-syntax-ns#">
  <rdf:Description rdf:about="#Reaction_20">
    <CopasiMT:isVersionOf>
      <rdf:Bag>
        <rdf:li rdf:resource="http://identifiers.org/biomodels.sbo/SBO:0000170" />
      </rdf:Bag>
    </CopasiMT:isVersionOf>
  </rdf:Description>
</rdf:RDF>
        </MiriamAnnotation>
        <ListOfSubstrates>
          <Substrate metabolite="Metabolite_37" stoichiometry="1"/>
        </ListOfSubstrates>
        <ListOfProducts>
          <Product metabolite="Metabolite_35" stoichiometry="1"/>
          <Product metabolite="Metabolite_19" stoichiometry="1"/>
        </ListOfProducts>
        <ListOfConstants>
          <Constant key="Parameter_5345" name="k1" value="0.34"/>
        </ListOfConstants>
        <KineticLaw function="Function_13" unitType="Default" scalingCompartment="CN=Root,Model=Bungay2006_Plasma,Vector=Compartments[Cell]">
          <ListOfCallParameters>
            <CallParameter functionParameter="FunctionParameter_80">
              <SourceParameter reference="ModelValue_41"/>
            </CallParameter>
            <CallParameter functionParameter="FunctionParameter_81">
              <SourceParameter reference="Metabolite_37"/>
            </CallParameter>
          </ListOfCallParameters>
        </KineticLaw>
      </Reaction>
      <Reaction key="Reaction_21" name="X_TF_VIIa complex formation" reversible="false" fast="false" addNoise="false">
        <MiriamAnnotation>
<rdf:RDF xmlns:CopasiMT="http://www.copasi.org/RDF/MiriamTerms#" xmlns:rdf="http://www.w3.org/1999/02/22-rdf-syntax-ns#">
  <rdf:Description rdf:about="#Reaction_21">
    <CopasiMT:isVersionOf>
      <rdf:Bag>
        <rdf:li rdf:resource="http://identifiers.org/biomodels.sbo/SBO:0000526" />
      </rdf:Bag>
    </CopasiMT:isVersionOf>
  </rdf:Description>
</rdf:RDF>
        </MiriamAnnotation>
        <ListOfSubstrates>
          <Substrate metabolite="Metabolite_21" stoichiometry="1"/>
          <Substrate metabolite="Metabolite_35" stoichiometry="1"/>
        </ListOfSubstrates>
        <ListOfProducts>
          <Product metabolite="Metabolite_39" stoichiometry="1"/>
        </ListOfProducts>
        <ListOfConstants>
          <Constant key="Parameter_5653" name="k8" value="0.1"/>
          <Constant key="Parameter_5654" name="k9" value="32.5"/>
        </ListOfConstants>
        <KineticLaw function="Function_60" unitType="Default" scalingCompartment="CN=Root,Model=Bungay2006_Plasma,Vector=Compartments[Cell]">
          <ListOfCallParameters>
            <CallParameter functionParameter="FunctionParameter_382">
              <SourceParameter reference="Metabolite_39"/>
            </CallParameter>
            <CallParameter functionParameter="FunctionParameter_381">
              <SourceParameter reference="Metabolite_35"/>
            </CallParameter>
            <CallParameter functionParameter="FunctionParameter_380">
              <SourceParameter reference="Metabolite_21"/>
            </CallParameter>
            <CallParameter functionParameter="FunctionParameter_379">
              <SourceParameter reference="ModelValue_42"/>
            </CallParameter>
            <CallParameter functionParameter="FunctionParameter_378">
              <SourceParameter reference="ModelValue_43"/>
            </CallParameter>
          </ListOfCallParameters>
        </KineticLaw>
      </Reaction>
      <Reaction key="Reaction_22" name="Factor X activation" reversible="false" fast="false" addNoise="false">
        <MiriamAnnotation>
<rdf:RDF xmlns:CopasiMT="http://www.copasi.org/RDF/MiriamTerms#" xmlns:rdf="http://www.w3.org/1999/02/22-rdf-syntax-ns#">
  <rdf:Description rdf:about="#Reaction_22">
    <CopasiMT:isVersionOf>
      <rdf:Bag>
        <rdf:li rdf:resource="http://identifiers.org/biomodels.sbo/SBO:0000170" />
      </rdf:Bag>
    </CopasiMT:isVersionOf>
  </rdf:Description>
</rdf:RDF>
        </MiriamAnnotation>
        <ListOfSubstrates>
          <Substrate metabolite="Metabolite_39" stoichiometry="1"/>
        </ListOfSubstrates>
        <ListOfProducts>
          <Product metabolite="Metabolite_40" stoichiometry="1"/>
        </ListOfProducts>
        <ListOfConstants>
          <Constant key="Parameter_5652" name="k1" value="1.5"/>
        </ListOfConstants>
        <KineticLaw function="Function_13" unitType="Default" scalingCompartment="CN=Root,Model=Bungay2006_Plasma,Vector=Compartments[Cell]">
          <ListOfCallParameters>
            <CallParameter functionParameter="FunctionParameter_80">
              <SourceParameter reference="ModelValue_44"/>
            </CallParameter>
            <CallParameter functionParameter="FunctionParameter_81">
              <SourceParameter reference="Metabolite_39"/>
            </CallParameter>
          </ListOfCallParameters>
        </KineticLaw>
      </Reaction>
      <Reaction key="Reaction_23" name="Factor Xa release" reversible="false" fast="false" addNoise="false">
        <MiriamAnnotation>
<rdf:RDF xmlns:CopasiMT="http://www.copasi.org/RDF/MiriamTerms#" xmlns:rdf="http://www.w3.org/1999/02/22-rdf-syntax-ns#">
  <rdf:Description rdf:about="#Reaction_23">
    <CopasiMT:isVersionOf>
      <rdf:Bag>
        <rdf:li rdf:resource="http://identifiers.org/biomodels.sbo/SBO:0000180" />
      </rdf:Bag>
    </CopasiMT:isVersionOf>
  </rdf:Description>
</rdf:RDF>
        </MiriamAnnotation>
        <ListOfSubstrates>
          <Substrate metabolite="Metabolite_40" stoichiometry="1"/>
        </ListOfSubstrates>
        <ListOfProducts>
          <Product metabolite="Metabolite_23" stoichiometry="1"/>
          <Product metabolite="Metabolite_35" stoichiometry="1"/>
        </ListOfProducts>
        <ListOfConstants>
          <Constant key="Parameter_5655" name="k1" value="1"/>
        </ListOfConstants>
        <KineticLaw function="Function_13" unitType="Default" scalingCompartment="CN=Root,Model=Bungay2006_Plasma,Vector=Compartments[Cell]">
          <ListOfCallParameters>
            <CallParameter functionParameter="FunctionParameter_80">
              <SourceParameter reference="ModelValue_109"/>
            </CallParameter>
            <CallParameter functionParameter="FunctionParameter_81">
              <SourceParameter reference="Metabolite_40"/>
            </CallParameter>
          </ListOfCallParameters>
        </KineticLaw>
      </Reaction>
      <Reaction key="Reaction_24" name="Xa_TF_VII binding" reversible="false" fast="false" addNoise="false">
        <MiriamAnnotation>
<rdf:RDF xmlns:CopasiMT="http://www.copasi.org/RDF/MiriamTerms#" xmlns:rdf="http://www.w3.org/1999/02/22-rdf-syntax-ns#">
  <rdf:Description rdf:about="#Reaction_24">
    <CopasiMT:isVersionOf>
      <rdf:Bag>
        <rdf:li rdf:resource="http://identifiers.org/biomodels.sbo/SBO:0000177" />
      </rdf:Bag>
    </CopasiMT:isVersionOf>
  </rdf:Description>
</rdf:RDF>
        </MiriamAnnotation>
        <ListOfSubstrates>
          <Substrate metabolite="Metabolite_23" stoichiometry="1"/>
          <Substrate metabolite="Metabolite_36" stoichiometry="1"/>
        </ListOfSubstrates>
        <ListOfProducts>
          <Product metabolite="Metabolite_41" stoichiometry="1"/>
        </ListOfProducts>
        <ListOfConstants>
          <Constant key="Parameter_5344" name="k11" value="0.05"/>
          <Constant key="Parameter_5343" name="k12" value="44.8"/>
        </ListOfConstants>
        <KineticLaw function="Function_61" unitType="Default" scalingCompartment="CN=Root,Model=Bungay2006_Plasma,Vector=Compartments[Cell]">
          <ListOfCallParameters>
            <CallParameter functionParameter="FunctionParameter_387">
              <SourceParameter reference="Metabolite_41"/>
            </CallParameter>
            <CallParameter functionParameter="FunctionParameter_386">
              <SourceParameter reference="Metabolite_36"/>
            </CallParameter>
            <CallParameter functionParameter="FunctionParameter_385">
              <SourceParameter reference="Metabolite_23"/>
            </CallParameter>
            <CallParameter functionParameter="FunctionParameter_384">
              <SourceParameter reference="ModelValue_45"/>
            </CallParameter>
            <CallParameter functionParameter="FunctionParameter_383">
              <SourceParameter reference="ModelValue_46"/>
            </CallParameter>
          </ListOfCallParameters>
        </KineticLaw>
      </Reaction>
      <Reaction key="Reaction_25" name="TF_VII activation" reversible="false" fast="false" addNoise="false">
        <MiriamAnnotation>
<rdf:RDF xmlns:CopasiMT="http://www.copasi.org/RDF/MiriamTerms#" xmlns:rdf="http://www.w3.org/1999/02/22-rdf-syntax-ns#">
  <rdf:Description rdf:about="#Reaction_25">
    <CopasiMT:isVersionOf>
      <rdf:Bag>
        <rdf:li rdf:resource="http://identifiers.org/biomodels.sbo/SBO:0000170" />
      </rdf:Bag>
    </CopasiMT:isVersionOf>
  </rdf:Description>
</rdf:RDF>
        </MiriamAnnotation>
        <ListOfSubstrates>
          <Substrate metabolite="Metabolite_41" stoichiometry="1"/>
        </ListOfSubstrates>
        <ListOfProducts>
          <Product metabolite="Metabolite_23" stoichiometry="1"/>
          <Product metabolite="Metabolite_35" stoichiometry="1"/>
        </ListOfProducts>
        <ListOfConstants>
          <Constant key="Parameter_5342" name="k1" value="15.2"/>
        </ListOfConstants>
        <KineticLaw function="Function_13" unitType="Default" scalingCompartment="CN=Root,Model=Bungay2006_Plasma,Vector=Compartments[Cell]">
          <ListOfCallParameters>
            <CallParameter functionParameter="FunctionParameter_80">
              <SourceParameter reference="ModelValue_47"/>
            </CallParameter>
            <CallParameter functionParameter="FunctionParameter_81">
              <SourceParameter reference="Metabolite_41"/>
            </CallParameter>
          </ListOfCallParameters>
        </KineticLaw>
      </Reaction>
      <Reaction key="Reaction_26" name="VIIIa_IXa binding" reversible="false" fast="false" addNoise="false">
        <MiriamAnnotation>
<rdf:RDF xmlns:CopasiMT="http://www.copasi.org/RDF/MiriamTerms#" xmlns:rdf="http://www.w3.org/1999/02/22-rdf-syntax-ns#">
  <rdf:Description rdf:about="#Reaction_26">
    <CopasiMT:isVersionOf>
      <rdf:Bag>
        <rdf:li rdf:resource="http://identifiers.org/biomodels.sbo/SBO:0000177" />
      </rdf:Bag>
    </CopasiMT:isVersionOf>
  </rdf:Description>
</rdf:RDF>
        </MiriamAnnotation>
        <ListOfSubstrates>
          <Substrate metabolite="Metabolite_15" stoichiometry="1"/>
          <Substrate metabolite="Metabolite_19" stoichiometry="1"/>
        </ListOfSubstrates>
        <ListOfProducts>
          <Product metabolite="Metabolite_42" stoichiometry="1"/>
        </ListOfProducts>
        <ListOfConstants>
          <Constant key="Parameter_5341" name="k14" value="0.1"/>
          <Constant key="Parameter_5340" name="k15" value="0.2"/>
        </ListOfConstants>
        <KineticLaw function="Function_62" unitType="Default" scalingCompartment="CN=Root,Model=Bungay2006_Plasma,Vector=Compartments[Cell]">
          <ListOfCallParameters>
            <CallParameter functionParameter="FunctionParameter_392">
              <SourceParameter reference="Metabolite_42"/>
            </CallParameter>
            <CallParameter functionParameter="FunctionParameter_391">
              <SourceParameter reference="Metabolite_19"/>
            </CallParameter>
            <CallParameter functionParameter="FunctionParameter_390">
              <SourceParameter reference="Metabolite_15"/>
            </CallParameter>
            <CallParameter functionParameter="FunctionParameter_389">
              <SourceParameter reference="ModelValue_48"/>
            </CallParameter>
            <CallParameter functionParameter="FunctionParameter_388">
              <SourceParameter reference="ModelValue_49"/>
            </CallParameter>
          </ListOfCallParameters>
        </KineticLaw>
      </Reaction>
      <Reaction key="Reaction_27" name="Va_Xa binding" reversible="false" fast="false" addNoise="false">
        <MiriamAnnotation>
<rdf:RDF xmlns:CopasiMT="http://www.copasi.org/RDF/MiriamTerms#" xmlns:rdf="http://www.w3.org/1999/02/22-rdf-syntax-ns#">
  <rdf:Description rdf:about="#Reaction_27">
    <CopasiMT:isVersionOf>
      <rdf:Bag>
        <rdf:li rdf:resource="http://identifiers.org/biomodels.sbo/SBO:0000177" />
      </rdf:Bag>
    </CopasiMT:isVersionOf>
  </rdf:Description>
</rdf:RDF>
        </MiriamAnnotation>
        <ListOfSubstrates>
          <Substrate metabolite="Metabolite_7" stoichiometry="1"/>
          <Substrate metabolite="Metabolite_23" stoichiometry="1"/>
        </ListOfSubstrates>
        <ListOfProducts>
          <Product metabolite="Metabolite_43" stoichiometry="1"/>
        </ListOfProducts>
        <ListOfConstants>
          <Constant key="Parameter_5339" name="k16" value="1"/>
          <Constant key="Parameter_5338" name="k17" value="1"/>
        </ListOfConstants>
        <KineticLaw function="Function_63" unitType="Default" scalingCompartment="CN=Root,Model=Bungay2006_Plasma,Vector=Compartments[Cell]">
          <ListOfCallParameters>
            <CallParameter functionParameter="FunctionParameter_397">
              <SourceParameter reference="Metabolite_7"/>
            </CallParameter>
            <CallParameter functionParameter="FunctionParameter_396">
              <SourceParameter reference="Metabolite_43"/>
            </CallParameter>
            <CallParameter functionParameter="FunctionParameter_395">
              <SourceParameter reference="Metabolite_23"/>
            </CallParameter>
            <CallParameter functionParameter="FunctionParameter_394">
              <SourceParameter reference="ModelValue_50"/>
            </CallParameter>
            <CallParameter functionParameter="FunctionParameter_393">
              <SourceParameter reference="ModelValue_51"/>
            </CallParameter>
          </ListOfCallParameters>
        </KineticLaw>
      </Reaction>
      <Reaction key="Reaction_28" name="X_IXa_VIIIa complex formation" reversible="false" fast="false" addNoise="false">
        <MiriamAnnotation>
<rdf:RDF xmlns:CopasiMT="http://www.copasi.org/RDF/MiriamTerms#" xmlns:rdf="http://www.w3.org/1999/02/22-rdf-syntax-ns#">
  <rdf:Description rdf:about="#Reaction_28">
    <CopasiMT:isVersionOf>
      <rdf:Bag>
        <rdf:li rdf:resource="http://identifiers.org/biomodels.sbo/SBO:0000526" />
      </rdf:Bag>
    </CopasiMT:isVersionOf>
  </rdf:Description>
</rdf:RDF>
        </MiriamAnnotation>
        <ListOfSubstrates>
          <Substrate metabolite="Metabolite_21" stoichiometry="1"/>
          <Substrate metabolite="Metabolite_42" stoichiometry="1"/>
        </ListOfSubstrates>
        <ListOfProducts>
          <Product metabolite="Metabolite_44" stoichiometry="1"/>
        </ListOfProducts>
        <ListOfConstants>
          <Constant key="Parameter_5336" name="k18" value="0.1"/>
          <Constant key="Parameter_5335" name="k19" value="10.7"/>
        </ListOfConstants>
        <KineticLaw function="Function_64" unitType="Default" scalingCompartment="CN=Root,Model=Bungay2006_Plasma,Vector=Compartments[Cell]">
          <ListOfCallParameters>
            <CallParameter functionParameter="FunctionParameter_402">
              <SourceParameter reference="Metabolite_44"/>
            </CallParameter>
            <CallParameter functionParameter="FunctionParameter_401">
              <SourceParameter reference="Metabolite_42"/>
            </CallParameter>
            <CallParameter functionParameter="FunctionParameter_400">
              <SourceParameter reference="Metabolite_21"/>
            </CallParameter>
            <CallParameter functionParameter="FunctionParameter_399">
              <SourceParameter reference="ModelValue_52"/>
            </CallParameter>
            <CallParameter functionParameter="FunctionParameter_398">
              <SourceParameter reference="ModelValue_53"/>
            </CallParameter>
          </ListOfCallParameters>
        </KineticLaw>
      </Reaction>
      <Reaction key="Reaction_29" name="Factor X activation_2" reversible="false" fast="false" addNoise="false">
        <MiriamAnnotation>
<rdf:RDF xmlns:CopasiMT="http://www.copasi.org/RDF/MiriamTerms#" xmlns:rdf="http://www.w3.org/1999/02/22-rdf-syntax-ns#">
  <rdf:Description rdf:about="#Reaction_29">
    <CopasiMT:isVersionOf>
      <rdf:Bag>
        <rdf:li rdf:resource="http://identifiers.org/biomodels.sbo/SBO:0000170" />
      </rdf:Bag>
    </CopasiMT:isVersionOf>
  </rdf:Description>
</rdf:RDF>
        </MiriamAnnotation>
        <ListOfSubstrates>
          <Substrate metabolite="Metabolite_44" stoichiometry="1"/>
        </ListOfSubstrates>
        <ListOfProducts>
          <Product metabolite="Metabolite_23" stoichiometry="1"/>
          <Product metabolite="Metabolite_42" stoichiometry="1"/>
        </ListOfProducts>
        <ListOfConstants>
          <Constant key="Parameter_5334" name="k1" value="8.3"/>
        </ListOfConstants>
        <KineticLaw function="Function_13" unitType="Default" scalingCompartment="CN=Root,Model=Bungay2006_Plasma,Vector=Compartments[Cell]">
          <ListOfCallParameters>
            <CallParameter functionParameter="FunctionParameter_80">
              <SourceParameter reference="ModelValue_54"/>
            </CallParameter>
            <CallParameter functionParameter="FunctionParameter_81">
              <SourceParameter reference="Metabolite_44"/>
            </CallParameter>
          </ListOfCallParameters>
        </KineticLaw>
      </Reaction>
      <Reaction key="Reaction_30" name="V_Xa binding" reversible="false" fast="false" addNoise="false">
        <MiriamAnnotation>
<rdf:RDF xmlns:CopasiMT="http://www.copasi.org/RDF/MiriamTerms#" xmlns:rdf="http://www.w3.org/1999/02/22-rdf-syntax-ns#">
  <rdf:Description rdf:about="#Reaction_30">
    <CopasiMT:isVersionOf>
      <rdf:Bag>
        <rdf:li rdf:resource="http://identifiers.org/biomodels.sbo/SBO:0000177" />
      </rdf:Bag>
    </CopasiMT:isVersionOf>
  </rdf:Description>
</rdf:RDF>
        </MiriamAnnotation>
        <ListOfSubstrates>
          <Substrate metabolite="Metabolite_23" stoichiometry="1"/>
          <Substrate metabolite="Metabolite_5" stoichiometry="1"/>
        </ListOfSubstrates>
        <ListOfProducts>
          <Product metabolite="Metabolite_45" stoichiometry="1"/>
        </ListOfProducts>
        <ListOfConstants>
          <Constant key="Parameter_5333" name="k21" value="0.1"/>
          <Constant key="Parameter_5337" name="k22" value="1"/>
        </ListOfConstants>
        <KineticLaw function="Function_65" unitType="Default" scalingCompartment="CN=Root,Model=Bungay2006_Plasma,Vector=Compartments[Cell]">
          <ListOfCallParameters>
            <CallParameter functionParameter="FunctionParameter_407">
              <SourceParameter reference="Metabolite_45"/>
            </CallParameter>
            <CallParameter functionParameter="FunctionParameter_406">
              <SourceParameter reference="Metabolite_5"/>
            </CallParameter>
            <CallParameter functionParameter="FunctionParameter_405">
              <SourceParameter reference="Metabolite_23"/>
            </CallParameter>
            <CallParameter functionParameter="FunctionParameter_404">
              <SourceParameter reference="ModelValue_55"/>
            </CallParameter>
            <CallParameter functionParameter="FunctionParameter_403">
              <SourceParameter reference="ModelValue_56"/>
            </CallParameter>
          </ListOfCallParameters>
        </KineticLaw>
      </Reaction>
      <Reaction key="Reaction_31" name="Factor V activation" reversible="false" fast="false" addNoise="false">
        <MiriamAnnotation>
<rdf:RDF xmlns:CopasiMT="http://www.copasi.org/RDF/MiriamTerms#" xmlns:rdf="http://www.w3.org/1999/02/22-rdf-syntax-ns#">
  <rdf:Description rdf:about="#Reaction_31">
    <CopasiMT:isVersionOf>
      <rdf:Bag>
        <rdf:li rdf:resource="http://identifiers.org/biomodels.sbo/SBO:0000170" />
      </rdf:Bag>
    </CopasiMT:isVersionOf>
  </rdf:Description>
</rdf:RDF>
        </MiriamAnnotation>
        <ListOfSubstrates>
          <Substrate metabolite="Metabolite_45" stoichiometry="1"/>
        </ListOfSubstrates>
        <ListOfProducts>
          <Product metabolite="Metabolite_23" stoichiometry="1"/>
          <Product metabolite="Metabolite_7" stoichiometry="1"/>
        </ListOfProducts>
        <ListOfConstants>
          <Constant key="Parameter_5332" name="k1" value="0.043"/>
        </ListOfConstants>
        <KineticLaw function="Function_13" unitType="Default" scalingCompartment="CN=Root,Model=Bungay2006_Plasma,Vector=Compartments[Cell]">
          <ListOfCallParameters>
            <CallParameter functionParameter="FunctionParameter_80">
              <SourceParameter reference="ModelValue_57"/>
            </CallParameter>
            <CallParameter functionParameter="FunctionParameter_81">
              <SourceParameter reference="Metabolite_45"/>
            </CallParameter>
          </ListOfCallParameters>
        </KineticLaw>
      </Reaction>
      <Reaction key="Reaction_32" name="Xa_VIII binding" reversible="false" fast="false" addNoise="false">
        <MiriamAnnotation>
<rdf:RDF xmlns:CopasiMT="http://www.copasi.org/RDF/MiriamTerms#" xmlns:rdf="http://www.w3.org/1999/02/22-rdf-syntax-ns#">
  <rdf:Description rdf:about="#Reaction_32">
    <CopasiMT:isVersionOf>
      <rdf:Bag>
        <rdf:li rdf:resource="http://identifiers.org/biomodels.sbo/SBO:0000177" />
      </rdf:Bag>
    </CopasiMT:isVersionOf>
  </rdf:Description>
</rdf:RDF>
        </MiriamAnnotation>
        <ListOfSubstrates>
          <Substrate metabolite="Metabolite_23" stoichiometry="1"/>
          <Substrate metabolite="Metabolite_13" stoichiometry="1"/>
        </ListOfSubstrates>
        <ListOfProducts>
          <Product metabolite="Metabolite_46" stoichiometry="1"/>
        </ListOfProducts>
        <ListOfConstants>
          <Constant key="Parameter_5331" name="k24" value="0.1"/>
          <Constant key="Parameter_5330" name="k25" value="2.1"/>
        </ListOfConstants>
        <KineticLaw function="Function_66" unitType="Default" scalingCompartment="CN=Root,Model=Bungay2006_Plasma,Vector=Compartments[Cell]">
          <ListOfCallParameters>
            <CallParameter functionParameter="FunctionParameter_412">
              <SourceParameter reference="Metabolite_46"/>
            </CallParameter>
            <CallParameter functionParameter="FunctionParameter_411">
              <SourceParameter reference="Metabolite_13"/>
            </CallParameter>
            <CallParameter functionParameter="FunctionParameter_410">
              <SourceParameter reference="Metabolite_23"/>
            </CallParameter>
            <CallParameter functionParameter="FunctionParameter_409">
              <SourceParameter reference="Compartment_0"/>
            </CallParameter>
            <CallParameter functionParameter="FunctionParameter_408">
              <SourceParameter reference="ModelValue_58"/>
            </CallParameter>
            <CallParameter functionParameter="FunctionParameter_413">
              <SourceParameter reference="ModelValue_59"/>
            </CallParameter>
          </ListOfCallParameters>
        </KineticLaw>
      </Reaction>
      <Reaction key="Reaction_33" name="Factor VIII activation" reversible="false" fast="false" addNoise="false">
        <MiriamAnnotation>
<rdf:RDF xmlns:CopasiMT="http://www.copasi.org/RDF/MiriamTerms#" xmlns:rdf="http://www.w3.org/1999/02/22-rdf-syntax-ns#">
  <rdf:Description rdf:about="#Reaction_33">
    <CopasiMT:isVersionOf>
      <rdf:Bag>
        <rdf:li rdf:resource="http://identifiers.org/biomodels.sbo/SBO:0000170" />
      </rdf:Bag>
    </CopasiMT:isVersionOf>
  </rdf:Description>
</rdf:RDF>
        </MiriamAnnotation>
        <ListOfSubstrates>
          <Substrate metabolite="Metabolite_46" stoichiometry="1"/>
        </ListOfSubstrates>
        <ListOfProducts>
          <Product metabolite="Metabolite_23" stoichiometry="1"/>
          <Product metabolite="Metabolite_15" stoichiometry="1"/>
        </ListOfProducts>
        <ListOfConstants>
          <Constant key="Parameter_5329" name="k1" value="0.023"/>
        </ListOfConstants>
        <KineticLaw function="Function_13" unitType="Default" scalingCompartment="CN=Root,Model=Bungay2006_Plasma,Vector=Compartments[Cell]">
          <ListOfCallParameters>
            <CallParameter functionParameter="FunctionParameter_80">
              <SourceParameter reference="ModelValue_60"/>
            </CallParameter>
            <CallParameter functionParameter="FunctionParameter_81">
              <SourceParameter reference="Metabolite_46"/>
            </CallParameter>
          </ListOfCallParameters>
        </KineticLaw>
      </Reaction>
      <Reaction key="Reaction_34" name="R11" reversible="false" fast="false" addNoise="false">
        <MiriamAnnotation>
<rdf:RDF xmlns:CopasiMT="http://www.copasi.org/RDF/MiriamTerms#" xmlns:rdf="http://www.w3.org/1999/02/22-rdf-syntax-ns#">
  <rdf:Description rdf:about="#Reaction_34">
    <CopasiMT:isVersionOf>
      <rdf:Bag>
        <rdf:li rdf:resource="http://identifiers.org/biomodels.sbo/SBO:0000177" />
      </rdf:Bag>
    </CopasiMT:isVersionOf>
  </rdf:Description>
</rdf:RDF>
        </MiriamAnnotation>
        <ListOfSubstrates>
          <Substrate metabolite="Metabolite_47" stoichiometry="1"/>
          <Substrate metabolite="Metabolite_5" stoichiometry="1"/>
        </ListOfSubstrates>
        <ListOfProducts>
          <Product metabolite="Metabolite_48" stoichiometry="1"/>
        </ListOfProducts>
        <ListOfConstants>
          <Constant key="Parameter_5328" name="k27" value="0.1"/>
          <Constant key="Parameter_5327" name="k28" value="6.94"/>
        </ListOfConstants>
        <KineticLaw function="Function_67" unitType="Default" scalingCompartment="CN=Root,Model=Bungay2006_Plasma,Vector=Compartments[Cell]">
          <ListOfCallParameters>
            <CallParameter functionParameter="FunctionParameter_419">
              <SourceParameter reference="Metabolite_47"/>
            </CallParameter>
            <CallParameter functionParameter="FunctionParameter_418">
              <SourceParameter reference="Metabolite_48"/>
            </CallParameter>
            <CallParameter functionParameter="FunctionParameter_417">
              <SourceParameter reference="Metabolite_5"/>
            </CallParameter>
            <CallParameter functionParameter="FunctionParameter_416">
              <SourceParameter reference="ModelValue_61"/>
            </CallParameter>
            <CallParameter functionParameter="FunctionParameter_415">
              <SourceParameter reference="ModelValue_62"/>
            </CallParameter>
          </ListOfCallParameters>
        </KineticLaw>
      </Reaction>
      <Reaction key="Reaction_35" name="R11b" reversible="false" fast="false" addNoise="false">
        <MiriamAnnotation>
<rdf:RDF xmlns:CopasiMT="http://www.copasi.org/RDF/MiriamTerms#" xmlns:rdf="http://www.w3.org/1999/02/22-rdf-syntax-ns#">
  <rdf:Description rdf:about="#Reaction_35">
    <CopasiMT:isVersionOf>
      <rdf:Bag>
        <rdf:li rdf:resource="http://identifiers.org/biomodels.sbo/SBO:0000180" />
      </rdf:Bag>
    </CopasiMT:isVersionOf>
  </rdf:Description>
</rdf:RDF>
        </MiriamAnnotation>
        <ListOfSubstrates>
          <Substrate metabolite="Metabolite_48" stoichiometry="1"/>
        </ListOfSubstrates>
        <ListOfProducts>
          <Product metabolite="Metabolite_47" stoichiometry="1"/>
          <Product metabolite="Metabolite_7" stoichiometry="1"/>
        </ListOfProducts>
        <ListOfConstants>
          <Constant key="Parameter_5326" name="k1" value="0.23"/>
        </ListOfConstants>
        <KineticLaw function="Function_13" unitType="Default" scalingCompartment="CN=Root,Model=Bungay2006_Plasma,Vector=Compartments[Cell]">
          <ListOfCallParameters>
            <CallParameter functionParameter="FunctionParameter_80">
              <SourceParameter reference="ModelValue_63"/>
            </CallParameter>
            <CallParameter functionParameter="FunctionParameter_81">
              <SourceParameter reference="Metabolite_48"/>
            </CallParameter>
          </ListOfCallParameters>
        </KineticLaw>
      </Reaction>
      <Reaction key="Reaction_36" name="R12" reversible="false" fast="false" addNoise="false">
        <MiriamAnnotation>
<rdf:RDF xmlns:CopasiMT="http://www.copasi.org/RDF/MiriamTerms#" xmlns:rdf="http://www.w3.org/1999/02/22-rdf-syntax-ns#">
  <rdf:Description rdf:about="#Reaction_36">
    <CopasiMT:isVersionOf>
      <rdf:Bag>
        <rdf:li rdf:resource="http://identifiers.org/biomodels.sbo/SBO:0000177" />
      </rdf:Bag>
    </CopasiMT:isVersionOf>
  </rdf:Description>
</rdf:RDF>
        </MiriamAnnotation>
        <ListOfSubstrates>
          <Substrate metabolite="Metabolite_47" stoichiometry="1"/>
          <Substrate metabolite="Metabolite_13" stoichiometry="1"/>
        </ListOfSubstrates>
        <ListOfProducts>
          <Product metabolite="Metabolite_49" stoichiometry="1"/>
        </ListOfProducts>
        <ListOfConstants>
          <Constant key="Parameter_5325" name="k30" value="0.1"/>
          <Constant key="Parameter_5324" name="k31" value="13.8"/>
        </ListOfConstants>
        <KineticLaw function="Function_68" unitType="Default" scalingCompartment="CN=Root,Model=Bungay2006_Plasma,Vector=Compartments[Cell]">
          <ListOfCallParameters>
            <CallParameter functionParameter="FunctionParameter_423">
              <SourceParameter reference="Metabolite_47"/>
            </CallParameter>
            <CallParameter functionParameter="FunctionParameter_422">
              <SourceParameter reference="Metabolite_49"/>
            </CallParameter>
            <CallParameter functionParameter="FunctionParameter_421">
              <SourceParameter reference="Metabolite_13"/>
            </CallParameter>
            <CallParameter functionParameter="FunctionParameter_420">
              <SourceParameter reference="ModelValue_64"/>
            </CallParameter>
            <CallParameter functionParameter="FunctionParameter_414">
              <SourceParameter reference="ModelValue_65"/>
            </CallParameter>
          </ListOfCallParameters>
        </KineticLaw>
      </Reaction>
      <Reaction key="Reaction_37" name="R12b" reversible="false" fast="false" addNoise="false">
        <MiriamAnnotation>
<rdf:RDF xmlns:CopasiMT="http://www.copasi.org/RDF/MiriamTerms#" xmlns:rdf="http://www.w3.org/1999/02/22-rdf-syntax-ns#">
  <rdf:Description rdf:about="#Reaction_37">
    <CopasiMT:isVersionOf>
      <rdf:Bag>
        <rdf:li rdf:resource="http://identifiers.org/biomodels.sbo/SBO:0000180" />
      </rdf:Bag>
    </CopasiMT:isVersionOf>
  </rdf:Description>
</rdf:RDF>
        </MiriamAnnotation>
        <ListOfSubstrates>
          <Substrate metabolite="Metabolite_49" stoichiometry="1"/>
        </ListOfSubstrates>
        <ListOfProducts>
          <Product metabolite="Metabolite_47" stoichiometry="1"/>
          <Product metabolite="Metabolite_15" stoichiometry="1"/>
        </ListOfProducts>
        <ListOfConstants>
          <Constant key="Parameter_5318" name="k1" value="0.9"/>
        </ListOfConstants>
        <KineticLaw function="Function_13" unitType="Default" scalingCompartment="CN=Root,Model=Bungay2006_Plasma,Vector=Compartments[Cell]">
          <ListOfCallParameters>
            <CallParameter functionParameter="FunctionParameter_80">
              <SourceParameter reference="ModelValue_66"/>
            </CallParameter>
            <CallParameter functionParameter="FunctionParameter_81">
              <SourceParameter reference="Metabolite_49"/>
            </CallParameter>
          </ListOfCallParameters>
        </KineticLaw>
      </Reaction>
      <Reaction key="Reaction_38" name="R13" reversible="false" fast="false" addNoise="false">
        <MiriamAnnotation>
<rdf:RDF xmlns:CopasiMT="http://www.copasi.org/RDF/MiriamTerms#" xmlns:rdf="http://www.w3.org/1999/02/22-rdf-syntax-ns#">
  <rdf:Description rdf:about="#Reaction_38">
    <CopasiMT:isVersionOf>
      <rdf:Bag>
        <rdf:li rdf:resource="http://identifiers.org/biomodels.sbo/SBO:0000177" />
      </rdf:Bag>
    </CopasiMT:isVersionOf>
  </rdf:Description>
</rdf:RDF>
        </MiriamAnnotation>
        <ListOfSubstrates>
          <Substrate metabolite="Metabolite_1" stoichiometry="1"/>
          <Substrate metabolite="Metabolite_43" stoichiometry="1"/>
        </ListOfSubstrates>
        <ListOfProducts>
          <Product metabolite="Metabolite_50" stoichiometry="1"/>
        </ListOfProducts>
        <ListOfConstants>
          <Constant key="Parameter_5317" name="k33" value="0.1"/>
          <Constant key="Parameter_5316" name="k34" value="100"/>
        </ListOfConstants>
        <KineticLaw function="Function_69" unitType="Default" scalingCompartment="CN=Root,Model=Bungay2006_Plasma,Vector=Compartments[Cell]">
          <ListOfCallParameters>
            <CallParameter functionParameter="FunctionParameter_428">
              <SourceParameter reference="Metabolite_1"/>
            </CallParameter>
            <CallParameter functionParameter="FunctionParameter_427">
              <SourceParameter reference="Metabolite_50"/>
            </CallParameter>
            <CallParameter functionParameter="FunctionParameter_426">
              <SourceParameter reference="Metabolite_43"/>
            </CallParameter>
            <CallParameter functionParameter="FunctionParameter_425">
              <SourceParameter reference="ModelValue_67"/>
            </CallParameter>
            <CallParameter functionParameter="FunctionParameter_424">
              <SourceParameter reference="ModelValue_68"/>
            </CallParameter>
          </ListOfCallParameters>
        </KineticLaw>
      </Reaction>
      <Reaction key="Reaction_39" name="R14" reversible="false" fast="false" addNoise="false">
        <MiriamAnnotation>
<rdf:RDF xmlns:CopasiMT="http://www.copasi.org/RDF/MiriamTerms#" xmlns:rdf="http://www.w3.org/1999/02/22-rdf-syntax-ns#">
  <rdf:Description rdf:about="#Reaction_39">
    <CopasiMT:isVersionOf>
      <rdf:Bag>
        <rdf:li rdf:resource="http://identifiers.org/biomodels.sbo/SBO:0000177" />
      </rdf:Bag>
    </CopasiMT:isVersionOf>
  </rdf:Description>
</rdf:RDF>
        </MiriamAnnotation>
        <ListOfSubstrates>
          <Substrate metabolite="Metabolite_3" stoichiometry="1"/>
          <Substrate metabolite="Metabolite_43" stoichiometry="1"/>
        </ListOfSubstrates>
        <ListOfProducts>
          <Product metabolite="Metabolite_51" stoichiometry="1"/>
        </ListOfProducts>
        <ListOfConstants>
          <Constant key="Parameter_5315" name="k35" value="0.1"/>
          <Constant key="Parameter_5314" name="k36" value="66"/>
        </ListOfConstants>
        <KineticLaw function="Function_70" unitType="Default" scalingCompartment="CN=Root,Model=Bungay2006_Plasma,Vector=Compartments[Cell]">
          <ListOfCallParameters>
            <CallParameter functionParameter="FunctionParameter_433">
              <SourceParameter reference="Metabolite_43"/>
            </CallParameter>
            <CallParameter functionParameter="FunctionParameter_432">
              <SourceParameter reference="Metabolite_51"/>
            </CallParameter>
            <CallParameter functionParameter="FunctionParameter_431">
              <SourceParameter reference="ModelValue_69"/>
            </CallParameter>
            <CallParameter functionParameter="FunctionParameter_430">
              <SourceParameter reference="ModelValue_70"/>
            </CallParameter>
            <CallParameter functionParameter="FunctionParameter_429">
              <SourceParameter reference="Metabolite_3"/>
            </CallParameter>
          </ListOfCallParameters>
        </KineticLaw>
      </Reaction>
      <Reaction key="Reaction_40" name="R15" reversible="false" fast="false" addNoise="false">
        <MiriamAnnotation>
<rdf:RDF xmlns:CopasiMT="http://www.copasi.org/RDF/MiriamTerms#" xmlns:rdf="http://www.w3.org/1999/02/22-rdf-syntax-ns#">
  <rdf:Description rdf:about="#Reaction_40">
    <CopasiMT:isVersionOf>
      <rdf:Bag>
        <rdf:li rdf:resource="http://identifiers.org/biomodels.sbo/SBO:0000170" />
      </rdf:Bag>
    </CopasiMT:isVersionOf>
  </rdf:Description>
</rdf:RDF>
        </MiriamAnnotation>
        <ListOfSubstrates>
          <Substrate metabolite="Metabolite_50" stoichiometry="1"/>
        </ListOfSubstrates>
        <ListOfProducts>
          <Product metabolite="Metabolite_51" stoichiometry="1"/>
        </ListOfProducts>
        <ListOfConstants>
          <Constant key="Parameter_5313" name="k1" value="13"/>
        </ListOfConstants>
        <KineticLaw function="Function_13" unitType="Default" scalingCompartment="CN=Root,Model=Bungay2006_Plasma,Vector=Compartments[Cell]">
          <ListOfCallParameters>
            <CallParameter functionParameter="FunctionParameter_80">
              <SourceParameter reference="ModelValue_71"/>
            </CallParameter>
            <CallParameter functionParameter="FunctionParameter_81">
              <SourceParameter reference="Metabolite_50"/>
            </CallParameter>
          </ListOfCallParameters>
        </KineticLaw>
      </Reaction>
      <Reaction key="Reaction_41" name="R15b" reversible="false" fast="false" addNoise="false">
        <MiriamAnnotation>
<rdf:RDF xmlns:CopasiMT="http://www.copasi.org/RDF/MiriamTerms#" xmlns:rdf="http://www.w3.org/1999/02/22-rdf-syntax-ns#">
  <rdf:Description rdf:about="#Reaction_41">
    <CopasiMT:isVersionOf>
      <rdf:Bag>
        <rdf:li rdf:resource="http://identifiers.org/biomodels.sbo/SBO:0000180" />
      </rdf:Bag>
    </CopasiMT:isVersionOf>
  </rdf:Description>
</rdf:RDF>
        </MiriamAnnotation>
        <ListOfSubstrates>
          <Substrate metabolite="Metabolite_51" stoichiometry="1"/>
        </ListOfSubstrates>
        <ListOfProducts>
          <Product metabolite="Metabolite_47" stoichiometry="1"/>
          <Product metabolite="Metabolite_43" stoichiometry="1"/>
          <Product metabolite="Metabolite_73" stoichiometry="100"/>
        </ListOfProducts>
        <ListOfConstants>
          <Constant key="Parameter_5312" name="k1" value="15"/>
        </ListOfConstants>
        <KineticLaw function="Function_13" unitType="Default" scalingCompartment="CN=Root,Model=Bungay2006_Plasma,Vector=Compartments[Cell]">
          <ListOfCallParameters>
            <CallParameter functionParameter="FunctionParameter_80">
              <SourceParameter reference="ModelValue_72"/>
            </CallParameter>
            <CallParameter functionParameter="FunctionParameter_81">
              <SourceParameter reference="Metabolite_51"/>
            </CallParameter>
          </ListOfCallParameters>
        </KineticLaw>
      </Reaction>
      <Reaction key="Reaction_42" name="R16" reversible="false" fast="false" addNoise="false">
        <MiriamAnnotation>
<rdf:RDF xmlns:CopasiMT="http://www.copasi.org/RDF/MiriamTerms#" xmlns:rdf="http://www.w3.org/1999/02/22-rdf-syntax-ns#">
  <rdf:Description rdf:about="#Reaction_42">
    <CopasiMT:isVersionOf>
      <rdf:Bag>
        <rdf:li rdf:resource="http://identifiers.org/biomodels.sbo/SBO:0000177" />
      </rdf:Bag>
    </CopasiMT:isVersionOf>
  </rdf:Description>
</rdf:RDF>
        </MiriamAnnotation>
        <ListOfSubstrates>
          <Substrate metabolite="Metabolite_23" stoichiometry="1"/>
          <Substrate metabolite="Metabolite_9" stoichiometry="1"/>
        </ListOfSubstrates>
        <ListOfProducts>
          <Product metabolite="Metabolite_65" stoichiometry="1"/>
        </ListOfProducts>
        <ListOfConstants>
          <Constant key="Parameter_5311" name="k39" value="0.05"/>
          <Constant key="Parameter_5310" name="k40" value="44.8"/>
        </ListOfConstants>
        <KineticLaw function="Function_71" unitType="Default" scalingCompartment="CN=Root,Model=Bungay2006_Plasma,Vector=Compartments[Cell]">
          <ListOfCallParameters>
            <CallParameter functionParameter="FunctionParameter_438">
              <SourceParameter reference="Metabolite_65"/>
            </CallParameter>
            <CallParameter functionParameter="FunctionParameter_437">
              <SourceParameter reference="Metabolite_9"/>
            </CallParameter>
            <CallParameter functionParameter="FunctionParameter_436">
              <SourceParameter reference="Metabolite_23"/>
            </CallParameter>
            <CallParameter functionParameter="FunctionParameter_435">
              <SourceParameter reference="ModelValue_73"/>
            </CallParameter>
            <CallParameter functionParameter="FunctionParameter_434">
              <SourceParameter reference="ModelValue_74"/>
            </CallParameter>
          </ListOfCallParameters>
        </KineticLaw>
      </Reaction>
      <Reaction key="Reaction_43" name="R16b" reversible="false" fast="false" addNoise="false">
        <MiriamAnnotation>
<rdf:RDF xmlns:CopasiMT="http://www.copasi.org/RDF/MiriamTerms#" xmlns:rdf="http://www.w3.org/1999/02/22-rdf-syntax-ns#">
  <rdf:Description rdf:about="#Reaction_43">
    <CopasiMT:isVersionOf>
      <rdf:Bag>
        <rdf:li rdf:resource="http://identifiers.org/biomodels.sbo/SBO:0000180" />
      </rdf:Bag>
    </CopasiMT:isVersionOf>
  </rdf:Description>
</rdf:RDF>
        </MiriamAnnotation>
        <ListOfSubstrates>
          <Substrate metabolite="Metabolite_65" stoichiometry="1"/>
        </ListOfSubstrates>
        <ListOfProducts>
          <Product metabolite="Metabolite_23" stoichiometry="1"/>
          <Product metabolite="Metabolite_11" stoichiometry="1"/>
        </ListOfProducts>
        <ListOfConstants>
          <Constant key="Parameter_5309" name="k1" value="15.2"/>
        </ListOfConstants>
        <KineticLaw function="Function_13" unitType="Default" scalingCompartment="CN=Root,Model=Bungay2006_Plasma,Vector=Compartments[Cell]">
          <ListOfCallParameters>
            <CallParameter functionParameter="FunctionParameter_80">
              <SourceParameter reference="ModelValue_75"/>
            </CallParameter>
            <CallParameter functionParameter="FunctionParameter_81">
              <SourceParameter reference="Metabolite_65"/>
            </CallParameter>
          </ListOfCallParameters>
        </KineticLaw>
      </Reaction>
      <Reaction key="Reaction_44" name="R17" reversible="false" fast="false" addNoise="false">
        <MiriamAnnotation>
<rdf:RDF xmlns:CopasiMT="http://www.copasi.org/RDF/MiriamTerms#" xmlns:rdf="http://www.w3.org/1999/02/22-rdf-syntax-ns#">
  <rdf:Description rdf:about="#Reaction_44">
    <CopasiMT:isVersionOf>
      <rdf:Bag>
        <rdf:li rdf:resource="http://identifiers.org/biomodels.sbo/SBO:0000177" />
      </rdf:Bag>
    </CopasiMT:isVersionOf>
  </rdf:Description>
</rdf:RDF>
        </MiriamAnnotation>
        <ListOfSubstrates>
          <Substrate metabolite="Metabolite_47" stoichiometry="1"/>
          <Substrate metabolite="Metabolite_52" stoichiometry="1"/>
        </ListOfSubstrates>
        <ListOfProducts>
          <Product metabolite="Metabolite_53" stoichiometry="1"/>
        </ListOfProducts>
        <ListOfConstants>
          <Constant key="Parameter_5308" name="k42" value="0.1"/>
          <Constant key="Parameter_5307" name="k43" value="10"/>
        </ListOfConstants>
        <KineticLaw function="Function_72" unitType="Default" scalingCompartment="CN=Root,Model=Bungay2006_Plasma,Vector=Compartments[Cell]">
          <ListOfCallParameters>
            <CallParameter functionParameter="FunctionParameter_443">
              <SourceParameter reference="Metabolite_47"/>
            </CallParameter>
            <CallParameter functionParameter="FunctionParameter_442">
              <SourceParameter reference="Metabolite_53"/>
            </CallParameter>
            <CallParameter functionParameter="FunctionParameter_441">
              <SourceParameter reference="Metabolite_52"/>
            </CallParameter>
            <CallParameter functionParameter="FunctionParameter_440">
              <SourceParameter reference="ModelValue_76"/>
            </CallParameter>
            <CallParameter functionParameter="FunctionParameter_439">
              <SourceParameter reference="ModelValue_77"/>
            </CallParameter>
          </ListOfCallParameters>
        </KineticLaw>
      </Reaction>
      <Reaction key="Reaction_45" name="R17b" reversible="false" fast="false" addNoise="false">
        <MiriamAnnotation>
<rdf:RDF xmlns:CopasiMT="http://www.copasi.org/RDF/MiriamTerms#" xmlns:rdf="http://www.w3.org/1999/02/22-rdf-syntax-ns#">
  <rdf:Description rdf:about="#Reaction_45">
    <CopasiMT:isVersionOf>
      <rdf:Bag>
        <rdf:li rdf:resource="http://identifiers.org/biomodels.sbo/SBO:0000180" />
      </rdf:Bag>
    </CopasiMT:isVersionOf>
  </rdf:Description>
</rdf:RDF>
        </MiriamAnnotation>
        <ListOfSubstrates>
          <Substrate metabolite="Metabolite_53" stoichiometry="1"/>
        </ListOfSubstrates>
        <ListOfProducts>
          <Product metabolite="Metabolite_47" stoichiometry="1"/>
          <Product metabolite="Metabolite_54" stoichiometry="1"/>
        </ListOfProducts>
        <ListOfConstants>
          <Constant key="Parameter_5306" name="k1" value="1.43"/>
        </ListOfConstants>
        <KineticLaw function="Function_13" unitType="Default" scalingCompartment="CN=Root,Model=Bungay2006_Plasma,Vector=Compartments[Cell]">
          <ListOfCallParameters>
            <CallParameter functionParameter="FunctionParameter_80">
              <SourceParameter reference="ModelValue_78"/>
            </CallParameter>
            <CallParameter functionParameter="FunctionParameter_81">
              <SourceParameter reference="Metabolite_53"/>
            </CallParameter>
          </ListOfCallParameters>
        </KineticLaw>
      </Reaction>
      <Reaction key="Reaction_46" name="R18" reversible="false" fast="false" addNoise="false">
        <MiriamAnnotation>
<rdf:RDF xmlns:CopasiMT="http://www.copasi.org/RDF/MiriamTerms#" xmlns:rdf="http://www.w3.org/1999/02/22-rdf-syntax-ns#">
  <rdf:Description rdf:about="#Reaction_46">
    <CopasiMT:isVersionOf>
      <rdf:Bag>
        <rdf:li rdf:resource="http://identifiers.org/biomodels.sbo/SBO:0000177" />
      </rdf:Bag>
    </CopasiMT:isVersionOf>
  </rdf:Description>
</rdf:RDF>
        </MiriamAnnotation>
        <ListOfSubstrates>
          <Substrate metabolite="Metabolite_15" stoichiometry="1"/>
          <Substrate metabolite="Metabolite_55" stoichiometry="1"/>
        </ListOfSubstrates>
        <ListOfProducts>
          <Product metabolite="Metabolite_56" stoichiometry="1"/>
        </ListOfProducts>
        <ListOfConstants>
          <Constant key="Parameter_5305" name="k45" value="0.1"/>
          <Constant key="Parameter_5304" name="k46" value="1.6"/>
        </ListOfConstants>
        <KineticLaw function="Function_73" unitType="Default" scalingCompartment="CN=Root,Model=Bungay2006_Plasma,Vector=Compartments[Cell]">
          <ListOfCallParameters>
            <CallParameter functionParameter="FunctionParameter_448">
              <SourceParameter reference="Metabolite_56"/>
            </CallParameter>
            <CallParameter functionParameter="FunctionParameter_447">
              <SourceParameter reference="Metabolite_55"/>
            </CallParameter>
            <CallParameter functionParameter="FunctionParameter_446">
              <SourceParameter reference="Metabolite_15"/>
            </CallParameter>
            <CallParameter functionParameter="FunctionParameter_445">
              <SourceParameter reference="ModelValue_79"/>
            </CallParameter>
            <CallParameter functionParameter="FunctionParameter_444">
              <SourceParameter reference="ModelValue_80"/>
            </CallParameter>
          </ListOfCallParameters>
        </KineticLaw>
      </Reaction>
      <Reaction key="Reaction_47" name="R18b" reversible="false" fast="false" addNoise="false">
        <MiriamAnnotation>
<rdf:RDF xmlns:CopasiMT="http://www.copasi.org/RDF/MiriamTerms#" xmlns:rdf="http://www.w3.org/1999/02/22-rdf-syntax-ns#">
  <rdf:Description rdf:about="#Reaction_47">
    <CopasiMT:isVersionOf>
      <rdf:Bag>
        <rdf:li rdf:resource="http://identifiers.org/biomodels.sbo/SBO:0000180" />
      </rdf:Bag>
    </CopasiMT:isVersionOf>
  </rdf:Description>
</rdf:RDF>
        </MiriamAnnotation>
        <ListOfSubstrates>
          <Substrate metabolite="Metabolite_56" stoichiometry="1"/>
        </ListOfSubstrates>
        <ListOfProducts>
          <Product metabolite="Metabolite_29" stoichiometry="1"/>
          <Product metabolite="Metabolite_55" stoichiometry="1"/>
        </ListOfProducts>
        <ListOfConstants>
          <Constant key="Parameter_5303" name="k1" value="0.4"/>
        </ListOfConstants>
        <KineticLaw function="Function_13" unitType="Default" scalingCompartment="CN=Root,Model=Bungay2006_Plasma,Vector=Compartments[Cell]">
          <ListOfCallParameters>
            <CallParameter functionParameter="FunctionParameter_80">
              <SourceParameter reference="ModelValue_81"/>
            </CallParameter>
            <CallParameter functionParameter="FunctionParameter_81">
              <SourceParameter reference="Metabolite_56"/>
            </CallParameter>
          </ListOfCallParameters>
        </KineticLaw>
      </Reaction>
      <Reaction key="Reaction_48" name="R19" reversible="false" fast="false" addNoise="false">
        <MiriamAnnotation>
<rdf:RDF xmlns:CopasiMT="http://www.copasi.org/RDF/MiriamTerms#" xmlns:rdf="http://www.w3.org/1999/02/22-rdf-syntax-ns#">
  <rdf:Description rdf:about="#Reaction_48">
    <CopasiMT:isVersionOf>
      <rdf:Bag>
        <rdf:li rdf:resource="http://identifiers.org/biomodels.sbo/SBO:0000177" />
      </rdf:Bag>
    </CopasiMT:isVersionOf>
  </rdf:Description>
</rdf:RDF>
        </MiriamAnnotation>
        <ListOfSubstrates>
          <Substrate metabolite="Metabolite_7" stoichiometry="1"/>
          <Substrate metabolite="Metabolite_55" stoichiometry="1"/>
        </ListOfSubstrates>
        <ListOfProducts>
          <Product metabolite="Metabolite_62" stoichiometry="1"/>
        </ListOfProducts>
        <ListOfConstants>
          <Constant key="Parameter_5302" name="k48" value="0.1"/>
          <Constant key="Parameter_5301" name="k49" value="1.6"/>
        </ListOfConstants>
        <KineticLaw function="Function_74" unitType="Default" scalingCompartment="CN=Root,Model=Bungay2006_Plasma,Vector=Compartments[Cell]">
          <ListOfCallParameters>
            <CallParameter functionParameter="FunctionParameter_453">
              <SourceParameter reference="Metabolite_62"/>
            </CallParameter>
            <CallParameter functionParameter="FunctionParameter_452">
              <SourceParameter reference="Metabolite_55"/>
            </CallParameter>
            <CallParameter functionParameter="FunctionParameter_451">
              <SourceParameter reference="Metabolite_7"/>
            </CallParameter>
            <CallParameter functionParameter="FunctionParameter_450">
              <SourceParameter reference="ModelValue_82"/>
            </CallParameter>
            <CallParameter functionParameter="FunctionParameter_449">
              <SourceParameter reference="ModelValue_83"/>
            </CallParameter>
          </ListOfCallParameters>
        </KineticLaw>
      </Reaction>
      <Reaction key="Reaction_49" name="R19b" reversible="false" fast="false" addNoise="false">
        <MiriamAnnotation>
<rdf:RDF xmlns:CopasiMT="http://www.copasi.org/RDF/MiriamTerms#" xmlns:rdf="http://www.w3.org/1999/02/22-rdf-syntax-ns#">
  <rdf:Description rdf:about="#Reaction_49">
    <CopasiMT:isVersionOf>
      <rdf:Bag>
        <rdf:li rdf:resource="http://identifiers.org/biomodels.sbo/SBO:0000180" />
      </rdf:Bag>
    </CopasiMT:isVersionOf>
  </rdf:Description>
</rdf:RDF>
        </MiriamAnnotation>
        <ListOfSubstrates>
          <Substrate metabolite="Metabolite_62" stoichiometry="1"/>
        </ListOfSubstrates>
        <ListOfProducts>
          <Product metabolite="Metabolite_31" stoichiometry="1"/>
          <Product metabolite="Metabolite_55" stoichiometry="1"/>
        </ListOfProducts>
        <ListOfConstants>
          <Constant key="Parameter_5300" name="k1" value="0.4"/>
        </ListOfConstants>
        <KineticLaw function="Function_13" unitType="Default" scalingCompartment="CN=Root,Model=Bungay2006_Plasma,Vector=Compartments[Cell]">
          <ListOfCallParameters>
            <CallParameter functionParameter="FunctionParameter_80">
              <SourceParameter reference="ModelValue_84"/>
            </CallParameter>
            <CallParameter functionParameter="FunctionParameter_81">
              <SourceParameter reference="Metabolite_62"/>
            </CallParameter>
          </ListOfCallParameters>
        </KineticLaw>
      </Reaction>
      <Reaction key="Reaction_50" name="R20" reversible="false" fast="false" addNoise="false">
        <MiriamAnnotation>
<rdf:RDF xmlns:CopasiMT="http://www.copasi.org/RDF/MiriamTerms#" xmlns:rdf="http://www.w3.org/1999/02/22-rdf-syntax-ns#">
  <rdf:Description rdf:about="#Reaction_50">
    <CopasiMT:isVersionOf>
      <rdf:Bag>
        <rdf:li rdf:resource="http://identifiers.org/biomodels.sbo/SBO:0000177" />
      </rdf:Bag>
    </CopasiMT:isVersionOf>
  </rdf:Description>
</rdf:RDF>
        </MiriamAnnotation>
        <ListOfSubstrates>
          <Substrate metabolite="Metabolite_22" stoichiometry="1"/>
          <Substrate metabolite="Metabolite_57" stoichiometry="1"/>
        </ListOfSubstrates>
        <ListOfProducts>
          <Product metabolite="Metabolite_60" stoichiometry="1"/>
        </ListOfProducts>
        <ListOfConstants>
          <Constant key="Parameter_5299" name="k51" value="0.016"/>
          <Constant key="Parameter_5298" name="k52" value="0.00033"/>
        </ListOfConstants>
        <KineticLaw function="Function_75" unitType="Default" scalingCompartment="CN=Root,Model=Bungay2006_Plasma,Vector=Compartments[Cell]">
          <ListOfCallParameters>
            <CallParameter functionParameter="FunctionParameter_458">
              <SourceParameter reference="Metabolite_60"/>
            </CallParameter>
            <CallParameter functionParameter="FunctionParameter_457">
              <SourceParameter reference="Metabolite_57"/>
            </CallParameter>
            <CallParameter functionParameter="FunctionParameter_456">
              <SourceParameter reference="Metabolite_22"/>
            </CallParameter>
            <CallParameter functionParameter="FunctionParameter_455">
              <SourceParameter reference="ModelValue_85"/>
            </CallParameter>
            <CallParameter functionParameter="FunctionParameter_454">
              <SourceParameter reference="ModelValue_86"/>
            </CallParameter>
          </ListOfCallParameters>
        </KineticLaw>
      </Reaction>
      <Reaction key="Reaction_51" name="R21" reversible="false" fast="false" addNoise="false">
        <MiriamAnnotation>
<rdf:RDF xmlns:CopasiMT="http://www.copasi.org/RDF/MiriamTerms#" xmlns:rdf="http://www.w3.org/1999/02/22-rdf-syntax-ns#">
  <rdf:Description rdf:about="#Reaction_51">
    <CopasiMT:isVersionOf>
      <rdf:Bag>
        <rdf:li rdf:resource="http://identifiers.org/biomodels.sbo/SBO:0000177" />
      </rdf:Bag>
    </CopasiMT:isVersionOf>
  </rdf:Description>
</rdf:RDF>
        </MiriamAnnotation>
        <ListOfSubstrates>
          <Substrate metabolite="Metabolite_35" stoichiometry="1"/>
          <Substrate metabolite="Metabolite_60" stoichiometry="1"/>
        </ListOfSubstrates>
        <ListOfProducts>
          <Product metabolite="Metabolite_61" stoichiometry="1"/>
        </ListOfProducts>
        <ListOfConstants>
          <Constant key="Parameter_5297" name="k53" value="0.01"/>
          <Constant key="Parameter_5296" name="k54" value="0.0011"/>
        </ListOfConstants>
        <KineticLaw function="Function_76" unitType="Default" scalingCompartment="CN=Root,Model=Bungay2006_Plasma,Vector=Compartments[Cell]">
          <ListOfCallParameters>
            <CallParameter functionParameter="FunctionParameter_463">
              <SourceParameter reference="Metabolite_61"/>
            </CallParameter>
            <CallParameter functionParameter="FunctionParameter_462">
              <SourceParameter reference="Metabolite_60"/>
            </CallParameter>
            <CallParameter functionParameter="FunctionParameter_461">
              <SourceParameter reference="Metabolite_35"/>
            </CallParameter>
            <CallParameter functionParameter="FunctionParameter_460">
              <SourceParameter reference="ModelValue_87"/>
            </CallParameter>
            <CallParameter functionParameter="FunctionParameter_459">
              <SourceParameter reference="ModelValue_88"/>
            </CallParameter>
          </ListOfCallParameters>
        </KineticLaw>
      </Reaction>
      <Reaction key="Reaction_52" name="R22" reversible="false" fast="false" addNoise="false">
        <MiriamAnnotation>
<rdf:RDF xmlns:CopasiMT="http://www.copasi.org/RDF/MiriamTerms#" xmlns:rdf="http://www.w3.org/1999/02/22-rdf-syntax-ns#">
  <rdf:Description rdf:about="#Reaction_52">
    <CopasiMT:isVersionOf>
      <rdf:Bag>
        <rdf:li rdf:resource="http://identifiers.org/biomodels.sbo/SBO:0000177" />
      </rdf:Bag>
    </CopasiMT:isVersionOf>
  </rdf:Description>
</rdf:RDF>
        </MiriamAnnotation>
        <ListOfSubstrates>
          <Substrate metabolite="Metabolite_58" stoichiometry="1"/>
          <Substrate metabolite="Metabolite_18" stoichiometry="1"/>
        </ListOfSubstrates>
        <ListOfProducts>
          <Product metabolite="Metabolite_63" stoichiometry="1"/>
        </ListOfProducts>
        <ListOfConstants>
          <Constant key="Parameter_5295" name="k1" value="4.9e-07"/>
        </ListOfConstants>
        <KineticLaw function="Function_13" unitType="Default" scalingCompartment="CN=Root,Model=Bungay2006_Plasma,Vector=Compartments[Cell]">
          <ListOfCallParameters>
            <CallParameter functionParameter="FunctionParameter_80">
              <SourceParameter reference="ModelValue_89"/>
            </CallParameter>
            <CallParameter functionParameter="FunctionParameter_81">
              <SourceParameter reference="Metabolite_58"/>
              <SourceParameter reference="Metabolite_18"/>
            </CallParameter>
          </ListOfCallParameters>
        </KineticLaw>
      </Reaction>
      <Reaction key="Reaction_53" name="R23" reversible="false" fast="false" addNoise="false">
        <MiriamAnnotation>
<rdf:RDF xmlns:CopasiMT="http://www.copasi.org/RDF/MiriamTerms#" xmlns:rdf="http://www.w3.org/1999/02/22-rdf-syntax-ns#">
  <rdf:Description rdf:about="#Reaction_53">
    <CopasiMT:isVersionOf>
      <rdf:Bag>
        <rdf:li rdf:resource="http://identifiers.org/biomodels.sbo/SBO:0000177" />
      </rdf:Bag>
    </CopasiMT:isVersionOf>
  </rdf:Description>
</rdf:RDF>
        </MiriamAnnotation>
        <ListOfSubstrates>
          <Substrate metabolite="Metabolite_58" stoichiometry="1"/>
          <Substrate metabolite="Metabolite_22" stoichiometry="1"/>
        </ListOfSubstrates>
        <ListOfProducts>
          <Product metabolite="Metabolite_64" stoichiometry="1"/>
        </ListOfProducts>
        <ListOfConstants>
          <Constant key="Parameter_5294" name="k1" value="2.3e-06"/>
        </ListOfConstants>
        <KineticLaw function="Function_13" unitType="Default" scalingCompartment="CN=Root,Model=Bungay2006_Plasma,Vector=Compartments[Cell]">
          <ListOfCallParameters>
            <CallParameter functionParameter="FunctionParameter_80">
              <SourceParameter reference="ModelValue_90"/>
            </CallParameter>
            <CallParameter functionParameter="FunctionParameter_81">
              <SourceParameter reference="Metabolite_58"/>
              <SourceParameter reference="Metabolite_22"/>
            </CallParameter>
          </ListOfCallParameters>
        </KineticLaw>
      </Reaction>
      <Reaction key="Reaction_54" name="R24" reversible="false" fast="false" addNoise="false">
        <MiriamAnnotation>
<rdf:RDF xmlns:CopasiMT="http://www.copasi.org/RDF/MiriamTerms#" xmlns:rdf="http://www.w3.org/1999/02/22-rdf-syntax-ns#">
  <rdf:Description rdf:about="#Reaction_54">
    <CopasiMT:isVersionOf>
      <rdf:Bag>
        <rdf:li rdf:resource="http://identifiers.org/biomodels.sbo/SBO:0000177" />
      </rdf:Bag>
    </CopasiMT:isVersionOf>
  </rdf:Description>
</rdf:RDF>
        </MiriamAnnotation>
        <ListOfSubstrates>
          <Substrate metabolite="Metabolite_58" stoichiometry="1"/>
          <Substrate metabolite="Metabolite_47" stoichiometry="1"/>
        </ListOfSubstrates>
        <ListOfProducts>
          <Product metabolite="Metabolite_59" stoichiometry="1"/>
        </ListOfProducts>
        <ListOfConstants>
          <Constant key="Parameter_5293" name="k1" value="6.83e-06"/>
        </ListOfConstants>
        <KineticLaw function="Function_13" unitType="Default" scalingCompartment="CN=Root,Model=Bungay2006_Plasma,Vector=Compartments[Cell]">
          <ListOfCallParameters>
            <CallParameter functionParameter="FunctionParameter_80">
              <SourceParameter reference="ModelValue_91"/>
            </CallParameter>
            <CallParameter functionParameter="FunctionParameter_81">
              <SourceParameter reference="Metabolite_58"/>
              <SourceParameter reference="Metabolite_47"/>
            </CallParameter>
          </ListOfCallParameters>
        </KineticLaw>
      </Reaction>
      <Reaction key="Reaction_55" name="R25" reversible="false" fast="false" addNoise="false">
        <MiriamAnnotation>
<rdf:RDF xmlns:CopasiMT="http://www.copasi.org/RDF/MiriamTerms#" xmlns:rdf="http://www.w3.org/1999/02/22-rdf-syntax-ns#">
  <rdf:Description rdf:about="#Reaction_55">
    <CopasiMT:isVersionOf>
      <rdf:Bag>
        <rdf:li rdf:resource="http://identifiers.org/biomodels.sbo/SBO:0000177" />
      </rdf:Bag>
    </CopasiMT:isVersionOf>
  </rdf:Description>
</rdf:RDF>
        </MiriamAnnotation>
        <ListOfSubstrates>
          <Substrate metabolite="Metabolite_3" stoichiometry="1"/>
          <Substrate metabolite="Metabolite_5" stoichiometry="1"/>
        </ListOfSubstrates>
        <ListOfProducts>
          <Product metabolite="Metabolite_66" stoichiometry="1"/>
        </ListOfProducts>
        <ListOfConstants>
          <Constant key="Parameter_5292" name="k58" value="0.1"/>
          <Constant key="Parameter_5291" name="k59" value="6.94"/>
        </ListOfConstants>
        <KineticLaw function="Function_77" unitType="Default" scalingCompartment="CN=Root,Model=Bungay2006_Plasma,Vector=Compartments[Cell]">
          <ListOfCallParameters>
            <CallParameter functionParameter="FunctionParameter_468">
              <SourceParameter reference="Metabolite_5"/>
            </CallParameter>
            <CallParameter functionParameter="FunctionParameter_467">
              <SourceParameter reference="Metabolite_66"/>
            </CallParameter>
            <CallParameter functionParameter="FunctionParameter_466">
              <SourceParameter reference="ModelValue_92"/>
            </CallParameter>
            <CallParameter functionParameter="FunctionParameter_465">
              <SourceParameter reference="ModelValue_93"/>
            </CallParameter>
            <CallParameter functionParameter="FunctionParameter_464">
              <SourceParameter reference="Metabolite_3"/>
            </CallParameter>
          </ListOfCallParameters>
        </KineticLaw>
      </Reaction>
      <Reaction key="Reaction_56" name="R25b" reversible="false" fast="false" addNoise="false">
        <MiriamAnnotation>
<rdf:RDF xmlns:CopasiMT="http://www.copasi.org/RDF/MiriamTerms#" xmlns:rdf="http://www.w3.org/1999/02/22-rdf-syntax-ns#">
  <rdf:Description rdf:about="#Reaction_56">
    <CopasiMT:isVersionOf>
      <rdf:Bag>
        <rdf:li rdf:resource="http://identifiers.org/biomodels.sbo/SBO:0000180" />
      </rdf:Bag>
    </CopasiMT:isVersionOf>
  </rdf:Description>
</rdf:RDF>
        </MiriamAnnotation>
        <ListOfSubstrates>
          <Substrate metabolite="Metabolite_66" stoichiometry="1"/>
        </ListOfSubstrates>
        <ListOfProducts>
          <Product metabolite="Metabolite_3" stoichiometry="1"/>
          <Product metabolite="Metabolite_7" stoichiometry="1"/>
        </ListOfProducts>
        <ListOfConstants>
          <Constant key="Parameter_5290" name="k1" value="1.035"/>
        </ListOfConstants>
        <KineticLaw function="Function_13" unitType="Default" scalingCompartment="CN=Root,Model=Bungay2006_Plasma,Vector=Compartments[Cell]">
          <ListOfCallParameters>
            <CallParameter functionParameter="FunctionParameter_80">
              <SourceParameter reference="ModelValue_94"/>
            </CallParameter>
            <CallParameter functionParameter="FunctionParameter_81">
              <SourceParameter reference="Metabolite_66"/>
            </CallParameter>
          </ListOfCallParameters>
        </KineticLaw>
      </Reaction>
      <Reaction key="Reaction_57" name="R26" reversible="false" fast="false" addNoise="false">
        <MiriamAnnotation>
<rdf:RDF xmlns:CopasiMT="http://www.copasi.org/RDF/MiriamTerms#" xmlns:rdf="http://www.w3.org/1999/02/22-rdf-syntax-ns#">
  <rdf:Description rdf:about="#Reaction_57">
    <CopasiMT:isVersionOf>
      <rdf:Bag>
        <rdf:li rdf:resource="http://identifiers.org/biomodels.sbo/SBO:0000177" />
      </rdf:Bag>
    </CopasiMT:isVersionOf>
  </rdf:Description>
</rdf:RDF>
        </MiriamAnnotation>
        <ListOfSubstrates>
          <Substrate metabolite="Metabolite_3" stoichiometry="1"/>
          <Substrate metabolite="Metabolite_13" stoichiometry="1"/>
        </ListOfSubstrates>
        <ListOfProducts>
          <Product metabolite="Metabolite_67" stoichiometry="1"/>
        </ListOfProducts>
        <ListOfConstants>
          <Constant key="Parameter_5289" name="k61" value="0.1"/>
          <Constant key="Parameter_5288" name="k62" value="13.8"/>
        </ListOfConstants>
        <KineticLaw function="Function_78" unitType="Default" scalingCompartment="CN=Root,Model=Bungay2006_Plasma,Vector=Compartments[Cell]">
          <ListOfCallParameters>
            <CallParameter functionParameter="FunctionParameter_473">
              <SourceParameter reference="Metabolite_13"/>
            </CallParameter>
            <CallParameter functionParameter="FunctionParameter_472">
              <SourceParameter reference="Metabolite_67"/>
            </CallParameter>
            <CallParameter functionParameter="FunctionParameter_471">
              <SourceParameter reference="ModelValue_95"/>
            </CallParameter>
            <CallParameter functionParameter="FunctionParameter_470">
              <SourceParameter reference="ModelValue_96"/>
            </CallParameter>
            <CallParameter functionParameter="FunctionParameter_469">
              <SourceParameter reference="Metabolite_3"/>
            </CallParameter>
          </ListOfCallParameters>
        </KineticLaw>
      </Reaction>
      <Reaction key="Reaction_58" name="R26b" reversible="false" fast="false" addNoise="false">
        <MiriamAnnotation>
<rdf:RDF xmlns:CopasiMT="http://www.copasi.org/RDF/MiriamTerms#" xmlns:rdf="http://www.w3.org/1999/02/22-rdf-syntax-ns#">
  <rdf:Description rdf:about="#Reaction_58">
    <CopasiMT:isVersionOf>
      <rdf:Bag>
        <rdf:li rdf:resource="http://identifiers.org/biomodels.sbo/SBO:0000180" />
      </rdf:Bag>
    </CopasiMT:isVersionOf>
  </rdf:Description>
</rdf:RDF>
        </MiriamAnnotation>
        <ListOfSubstrates>
          <Substrate metabolite="Metabolite_67" stoichiometry="1"/>
        </ListOfSubstrates>
        <ListOfProducts>
          <Product metabolite="Metabolite_3" stoichiometry="1"/>
          <Product metabolite="Metabolite_15" stoichiometry="1"/>
        </ListOfProducts>
        <ListOfConstants>
          <Constant key="Parameter_5287" name="k1" value="0.9"/>
        </ListOfConstants>
        <KineticLaw function="Function_13" unitType="Default" scalingCompartment="CN=Root,Model=Bungay2006_Plasma,Vector=Compartments[Cell]">
          <ListOfCallParameters>
            <CallParameter functionParameter="FunctionParameter_80">
              <SourceParameter reference="ModelValue_97"/>
            </CallParameter>
            <CallParameter functionParameter="FunctionParameter_81">
              <SourceParameter reference="Metabolite_67"/>
            </CallParameter>
          </ListOfCallParameters>
        </KineticLaw>
      </Reaction>
      <Reaction key="Reaction_59" name="R27" reversible="false" fast="false" addNoise="false">
        <MiriamAnnotation>
<rdf:RDF xmlns:CopasiMT="http://www.copasi.org/RDF/MiriamTerms#" xmlns:dcterms="http://purl.org/dc/terms/" xmlns:rdf="http://www.w3.org/1999/02/22-rdf-syntax-ns#">
  <rdf:Description rdf:about="#Reaction_59">
    <dcterms:created>
      <rdf:Description>
        <dcterms:W3CDTF>2019-06-26T14:07:18Z</dcterms:W3CDTF>
      </rdf:Description>
    </dcterms:created>
    <CopasiMT:isVersionOf>
      <rdf:Bag>
        <rdf:li rdf:resource="http://identifiers.org/biomodels.sbo/SBO:0000177" />
      </rdf:Bag>
    </CopasiMT:isVersionOf>
  </rdf:Description>
</rdf:RDF>
        </MiriamAnnotation>
        <ListOfSubstrates>
          <Substrate metabolite="Metabolite_68" stoichiometry="1"/>
          <Substrate metabolite="Metabolite_47" stoichiometry="1"/>
        </ListOfSubstrates>
        <ListOfProducts>
          <Product metabolite="Metabolite_69" stoichiometry="1"/>
        </ListOfProducts>
        <ListOfConstants>
          <Constant key="Parameter_5286" name="k64" value="1"/>
          <Constant key="Parameter_5285" name="k65" value="0.5"/>
        </ListOfConstants>
        <KineticLaw function="Function_79" unitType="Default" scalingCompartment="CN=Root,Model=Bungay2006_Plasma,Vector=Compartments[Cell]">
          <ListOfCallParameters>
            <CallParameter functionParameter="FunctionParameter_478">
              <SourceParameter reference="Metabolite_69"/>
            </CallParameter>
            <CallParameter functionParameter="FunctionParameter_477">
              <SourceParameter reference="Metabolite_47"/>
            </CallParameter>
            <CallParameter functionParameter="FunctionParameter_476">
              <SourceParameter reference="Metabolite_68"/>
            </CallParameter>
            <CallParameter functionParameter="FunctionParameter_475">
              <SourceParameter reference="ModelValue_98"/>
            </CallParameter>
            <CallParameter functionParameter="FunctionParameter_474">
              <SourceParameter reference="ModelValue_99"/>
            </CallParameter>
          </ListOfCallParameters>
        </KineticLaw>
      </Reaction>
      <Reaction key="Reaction_60" name="R28" reversible="false" fast="false" addNoise="false">
        <MiriamAnnotation>
<rdf:RDF xmlns:CopasiMT="http://www.copasi.org/RDF/MiriamTerms#" xmlns:dcterms="http://purl.org/dc/terms/" xmlns:rdf="http://www.w3.org/1999/02/22-rdf-syntax-ns#">
  <rdf:Description rdf:about="#Reaction_60">
    <dcterms:created>
      <rdf:Description>
        <dcterms:W3CDTF>2019-06-26T13:55:08Z</dcterms:W3CDTF>
      </rdf:Description>
    </dcterms:created>
    <CopasiMT:isVersionOf>
      <rdf:Bag>
        <rdf:li rdf:resource="http://identifiers.org/biomodels.sbo/SBO:0000177" />
      </rdf:Bag>
    </CopasiMT:isVersionOf>
  </rdf:Description>
</rdf:RDF>
        </MiriamAnnotation>
        <ListOfSubstrates>
          <Substrate metabolite="Metabolite_33" stoichiometry="1"/>
          <Substrate metabolite="Metabolite_69" stoichiometry="1"/>
        </ListOfSubstrates>
        <ListOfProducts>
          <Product metabolite="Metabolite_70" stoichiometry="1"/>
        </ListOfProducts>
        <ListOfConstants>
          <Constant key="Parameter_5284" name="k66" value="0.1"/>
          <Constant key="Parameter_5283" name="k67" value="6.4"/>
        </ListOfConstants>
        <KineticLaw function="Function_80" unitType="Default" scalingCompartment="CN=Root,Model=Bungay2006_Plasma,Vector=Compartments[Cell]">
          <ListOfCallParameters>
            <CallParameter functionParameter="FunctionParameter_483">
              <SourceParameter reference="Metabolite_70"/>
            </CallParameter>
            <CallParameter functionParameter="FunctionParameter_482">
              <SourceParameter reference="Metabolite_69"/>
            </CallParameter>
            <CallParameter functionParameter="FunctionParameter_481">
              <SourceParameter reference="Metabolite_33"/>
            </CallParameter>
            <CallParameter functionParameter="FunctionParameter_480">
              <SourceParameter reference="ModelValue_100"/>
            </CallParameter>
            <CallParameter functionParameter="FunctionParameter_479">
              <SourceParameter reference="ModelValue_101"/>
            </CallParameter>
          </ListOfCallParameters>
        </KineticLaw>
      </Reaction>
      <Reaction key="Reaction_61" name="R28b" reversible="false" fast="false" addNoise="false">
        <MiriamAnnotation>
<rdf:RDF xmlns:CopasiMT="http://www.copasi.org/RDF/MiriamTerms#" xmlns:dcterms="http://purl.org/dc/terms/" xmlns:rdf="http://www.w3.org/1999/02/22-rdf-syntax-ns#">
  <rdf:Description rdf:about="#Reaction_61">
    <dcterms:created>
      <rdf:Description>
        <dcterms:W3CDTF>2019-06-26T14:07:02Z</dcterms:W3CDTF>
      </rdf:Description>
    </dcterms:created>
    <CopasiMT:isVersionOf>
      <rdf:Bag>
        <rdf:li rdf:resource="http://identifiers.org/biomodels.sbo/SBO:0000180" />
      </rdf:Bag>
    </CopasiMT:isVersionOf>
  </rdf:Description>
</rdf:RDF>
        </MiriamAnnotation>
        <ListOfSubstrates>
          <Substrate metabolite="Metabolite_70" stoichiometry="1"/>
        </ListOfSubstrates>
        <ListOfProducts>
          <Product metabolite="Metabolite_25" stoichiometry="1"/>
          <Product metabolite="Metabolite_69" stoichiometry="1"/>
        </ListOfProducts>
        <ListOfConstants>
          <Constant key="Parameter_5282" name="k1" value="3.6"/>
        </ListOfConstants>
        <KineticLaw function="Function_13" unitType="Default" scalingCompartment="CN=Root,Model=Bungay2006_Plasma,Vector=Compartments[Cell]">
          <ListOfCallParameters>
            <CallParameter functionParameter="FunctionParameter_80">
              <SourceParameter reference="ModelValue_102"/>
            </CallParameter>
            <CallParameter functionParameter="FunctionParameter_81">
              <SourceParameter reference="Metabolite_70"/>
            </CallParameter>
          </ListOfCallParameters>
        </KineticLaw>
      </Reaction>
      <Reaction key="Reaction_62" name="R29" reversible="false" fast="false" addNoise="false">
        <MiriamAnnotation>
<rdf:RDF xmlns:CopasiMT="http://www.copasi.org/RDF/MiriamTerms#" xmlns:rdf="http://www.w3.org/1999/02/22-rdf-syntax-ns#">
  <rdf:Description rdf:about="#Reaction_62">
    <CopasiMT:isVersionOf>
      <rdf:Bag>
        <rdf:li rdf:resource="http://identifiers.org/biomodels.sbo/SBO:0000177" />
      </rdf:Bag>
    </CopasiMT:isVersionOf>
  </rdf:Description>
</rdf:RDF>
        </MiriamAnnotation>
        <ListOfSubstrates>
          <Substrate metabolite="Metabolite_58" stoichiometry="1"/>
          <Substrate metabolite="Metabolite_2" stoichiometry="1"/>
        </ListOfSubstrates>
        <ListOfProducts>
          <Product metabolite="Metabolite_71" stoichiometry="1"/>
        </ListOfProducts>
        <ListOfConstants>
          <Constant key="Parameter_5281" name="k1" value="6.83e-06"/>
        </ListOfConstants>
        <KineticLaw function="Function_13" unitType="Default" scalingCompartment="CN=Root,Model=Bungay2006_Plasma,Vector=Compartments[Cell]">
          <ListOfCallParameters>
            <CallParameter functionParameter="FunctionParameter_80">
              <SourceParameter reference="ModelValue_103"/>
            </CallParameter>
            <CallParameter functionParameter="FunctionParameter_81">
              <SourceParameter reference="Metabolite_58"/>
              <SourceParameter reference="Metabolite_2"/>
            </CallParameter>
          </ListOfCallParameters>
        </KineticLaw>
      </Reaction>
      <Reaction key="Reaction_63" name="R30" reversible="false" fast="false" addNoise="false">
        <MiriamAnnotation>
<rdf:RDF xmlns:CopasiMT="http://www.copasi.org/RDF/MiriamTerms#" xmlns:rdf="http://www.w3.org/1999/02/22-rdf-syntax-ns#">
  <rdf:Description rdf:about="#Reaction_63">
    <CopasiMT:isVersionOf>
      <rdf:Bag>
        <rdf:li rdf:resource="http://identifiers.org/biomodels.sbo/SBO:0000177" />
      </rdf:Bag>
    </CopasiMT:isVersionOf>
  </rdf:Description>
</rdf:RDF>
        </MiriamAnnotation>
        <ListOfSubstrates>
          <Substrate metabolite="Metabolite_27" stoichiometry="1"/>
          <Substrate metabolite="Metabolite_25" stoichiometry="1"/>
        </ListOfSubstrates>
        <ListOfProducts>
          <Product metabolite="Metabolite_55" stoichiometry="1"/>
        </ListOfProducts>
        <ListOfConstants>
          <Constant key="Parameter_5280" name="k70" value="0.1"/>
          <Constant key="Parameter_5279" name="k71" value="0.5"/>
        </ListOfConstants>
        <KineticLaw function="Function_81" unitType="Default" scalingCompartment="CN=Root,Model=Bungay2006_Plasma,Vector=Compartments[Cell]">
          <ListOfCallParameters>
            <CallParameter functionParameter="FunctionParameter_488">
              <SourceParameter reference="Metabolite_55"/>
            </CallParameter>
            <CallParameter functionParameter="FunctionParameter_487">
              <SourceParameter reference="Metabolite_25"/>
            </CallParameter>
            <CallParameter functionParameter="FunctionParameter_486">
              <SourceParameter reference="Metabolite_27"/>
            </CallParameter>
            <CallParameter functionParameter="FunctionParameter_485">
              <SourceParameter reference="ModelValue_104"/>
            </CallParameter>
            <CallParameter functionParameter="FunctionParameter_484">
              <SourceParameter reference="ModelValue_105"/>
            </CallParameter>
          </ListOfCallParameters>
        </KineticLaw>
      </Reaction>
      <Reaction key="Reaction_64" name="R31" reversible="false" fast="false" addNoise="false">
        <MiriamAnnotation>
<rdf:RDF xmlns:CopasiMT="http://www.copasi.org/RDF/MiriamTerms#" xmlns:rdf="http://www.w3.org/1999/02/22-rdf-syntax-ns#">
  <rdf:Description rdf:about="#Reaction_64">
    <CopasiMT:isVersionOf>
      <rdf:Bag>
        <rdf:li rdf:resource="http://identifiers.org/biomodels.sbo/SBO:0000177" />
      </rdf:Bag>
    </CopasiMT:isVersionOf>
  </rdf:Description>
</rdf:RDF>
        </MiriamAnnotation>
        <ListOfSubstrates>
          <Substrate metabolite="Metabolite_17" stoichiometry="1"/>
          <Substrate metabolite="Metabolite_54" stoichiometry="1"/>
        </ListOfSubstrates>
        <ListOfProducts>
          <Product metabolite="Metabolite_72" stoichiometry="1"/>
        </ListOfProducts>
        <ListOfConstants>
          <Constant key="Parameter_5278" name="k72" value="0.01"/>
          <Constant key="Parameter_5277" name="k73" value="1.417"/>
        </ListOfConstants>
        <KineticLaw function="Function_82" unitType="Default" scalingCompartment="CN=Root,Model=Bungay2006_Plasma,Vector=Compartments[Cell]">
          <ListOfCallParameters>
            <CallParameter functionParameter="FunctionParameter_493">
              <SourceParameter reference="Metabolite_17"/>
            </CallParameter>
            <CallParameter functionParameter="FunctionParameter_492">
              <SourceParameter reference="Metabolite_72"/>
            </CallParameter>
            <CallParameter functionParameter="FunctionParameter_491">
              <SourceParameter reference="Metabolite_54"/>
            </CallParameter>
            <CallParameter functionParameter="FunctionParameter_490">
              <SourceParameter reference="ModelValue_106"/>
            </CallParameter>
            <CallParameter functionParameter="FunctionParameter_489">
              <SourceParameter reference="ModelValue_107"/>
            </CallParameter>
          </ListOfCallParameters>
        </KineticLaw>
      </Reaction>
      <Reaction key="Reaction_65" name="R31b" reversible="false" fast="false" addNoise="false">
        <MiriamAnnotation>
<rdf:RDF xmlns:CopasiMT="http://www.copasi.org/RDF/MiriamTerms#" xmlns:rdf="http://www.w3.org/1999/02/22-rdf-syntax-ns#">
  <rdf:Description rdf:about="#Reaction_65">
    <CopasiMT:isVersionOf>
      <rdf:Bag>
        <rdf:li rdf:resource="http://identifiers.org/biomodels.sbo/SBO:0000180" />
      </rdf:Bag>
    </CopasiMT:isVersionOf>
  </rdf:Description>
</rdf:RDF>
        </MiriamAnnotation>
        <ListOfSubstrates>
          <Substrate metabolite="Metabolite_72" stoichiometry="1"/>
        </ListOfSubstrates>
        <ListOfProducts>
          <Product metabolite="Metabolite_19" stoichiometry="1"/>
          <Product metabolite="Metabolite_54" stoichiometry="1"/>
        </ListOfProducts>
        <ListOfConstants>
          <Constant key="Parameter_5276" name="k1" value="0.183"/>
        </ListOfConstants>
        <KineticLaw function="Function_13" unitType="Default" scalingCompartment="CN=Root,Model=Bungay2006_Plasma,Vector=Compartments[Cell]">
          <ListOfCallParameters>
            <CallParameter functionParameter="FunctionParameter_80">
              <SourceParameter reference="ModelValue_108"/>
            </CallParameter>
            <CallParameter functionParameter="FunctionParameter_81">
              <SourceParameter reference="Metabolite_72"/>
            </CallParameter>
          </ListOfCallParameters>
        </KineticLaw>
      </Reaction>
      <Reaction key="Reaction_66" name="R32" reversible="false" fast="false" addNoise="false">
        <MiriamAnnotation>
<rdf:RDF xmlns:CopasiMT="http://www.copasi.org/RDF/MiriamTerms#" xmlns:rdf="http://www.w3.org/1999/02/22-rdf-syntax-ns#">
  <rdf:Description rdf:about="#Reaction_66">
    <CopasiMT:isVersionOf>
      <rdf:Bag>
        <rdf:li rdf:resource="http://identifiers.org/biomodels.sbo/SBO:0000177" />
      </rdf:Bag>
    </CopasiMT:isVersionOf>
  </rdf:Description>
</rdf:RDF>
        </MiriamAnnotation>
        <ListOfSubstrates>
          <Substrate metabolite="Metabolite_58" stoichiometry="1"/>
          <Substrate metabolite="Metabolite_54" stoichiometry="1"/>
        </ListOfSubstrates>
        <ListOfProducts>
          <Product metabolite="Metabolite_77" stoichiometry="1"/>
        </ListOfProducts>
        <ListOfConstants>
          <Constant key="Parameter_5275" name="k1" value="2.3e-06"/>
        </ListOfConstants>
        <KineticLaw function="Function_13" unitType="Default" scalingCompartment="CN=Root,Model=Bungay2006_Plasma,Vector=Compartments[Cell]">
          <ListOfCallParameters>
            <CallParameter functionParameter="FunctionParameter_80">
              <SourceParameter reference="ModelValue_110"/>
            </CallParameter>
            <CallParameter functionParameter="FunctionParameter_81">
              <SourceParameter reference="Metabolite_58"/>
              <SourceParameter reference="Metabolite_54"/>
            </CallParameter>
          </ListOfCallParameters>
        </KineticLaw>
      </Reaction>
      <Reaction key="Reaction_67" name="R33" reversible="false" fast="false" addNoise="false">
        <MiriamAnnotation>
<rdf:RDF xmlns:CopasiMT="http://www.copasi.org/RDF/MiriamTerms#" xmlns:rdf="http://www.w3.org/1999/02/22-rdf-syntax-ns#">
  <rdf:Description rdf:about="#Reaction_67">
    <CopasiMT:isVersionOf>
      <rdf:Bag>
        <rdf:li rdf:resource="http://identifiers.org/biomodels.sbo/SBO:0000177" />
      </rdf:Bag>
    </CopasiMT:isVersionOf>
  </rdf:Description>
</rdf:RDF>
        </MiriamAnnotation>
        <ListOfSubstrates>
          <Substrate metabolite="Metabolite_74" stoichiometry="1"/>
          <Substrate metabolite="Metabolite_47" stoichiometry="1"/>
        </ListOfSubstrates>
        <ListOfProducts>
          <Product metabolite="Metabolite_75" stoichiometry="1"/>
        </ListOfProducts>
        <ListOfConstants>
          <Constant key="Parameter_5274" name="k1" value="2.5e-06"/>
        </ListOfConstants>
        <KineticLaw function="Function_13" unitType="Default" scalingCompartment="CN=Root,Model=Bungay2006_Plasma,Vector=Compartments[Cell]">
          <ListOfCallParameters>
            <CallParameter functionParameter="FunctionParameter_80">
              <SourceParameter reference="ModelValue_111"/>
            </CallParameter>
            <CallParameter functionParameter="FunctionParameter_81">
              <SourceParameter reference="Metabolite_74"/>
              <SourceParameter reference="Metabolite_47"/>
            </CallParameter>
          </ListOfCallParameters>
        </KineticLaw>
      </Reaction>
      <Reaction key="Reaction_68" name="R34" reversible="false" fast="false" addNoise="false">
        <MiriamAnnotation>
<rdf:RDF xmlns:CopasiMT="http://www.copasi.org/RDF/MiriamTerms#" xmlns:dcterms="http://purl.org/dc/terms/" xmlns:rdf="http://www.w3.org/1999/02/22-rdf-syntax-ns#">
  <rdf:Description rdf:about="#Reaction_68">
    <dcterms:created>
      <rdf:Description>
        <dcterms:W3CDTF>2019-06-26T13:54:31Z</dcterms:W3CDTF>
      </rdf:Description>
    </dcterms:created>
    <CopasiMT:isVersionOf>
      <rdf:Bag>
        <rdf:li rdf:resource="http://identifiers.org/biomodels.sbo/SBO:0000177" />
      </rdf:Bag>
    </CopasiMT:isVersionOf>
  </rdf:Description>
</rdf:RDF>
        </MiriamAnnotation>
        <ListOfSubstrates>
          <Substrate metabolite="Metabolite_74" stoichiometry="1"/>
          <Substrate metabolite="Metabolite_22" stoichiometry="1"/>
        </ListOfSubstrates>
        <ListOfProducts>
          <Product metabolite="Metabolite_76" stoichiometry="1"/>
        </ListOfProducts>
        <ListOfConstants>
          <Constant key="Parameter_5273" name="k1" value="1.4e-06"/>
        </ListOfConstants>
        <KineticLaw function="Function_13" unitType="Default" scalingCompartment="CN=Root,Model=Bungay2006_Plasma,Vector=Compartments[Cell]">
          <ListOfCallParameters>
            <CallParameter functionParameter="FunctionParameter_80">
              <SourceParameter reference="ModelValue_112"/>
            </CallParameter>
            <CallParameter functionParameter="FunctionParameter_81">
              <SourceParameter reference="Metabolite_74"/>
              <SourceParameter reference="Metabolite_22"/>
            </CallParameter>
          </ListOfCallParameters>
        </KineticLaw>
      </Reaction>
    </ListOfReactions>
    <ListOfModelParameterSets activeSet="ModelParameterSet_1">
      <ModelParameterSet key="ModelParameterSet_1" name="Initial State">
        <MiriamAnnotation>
<rdf:RDF
xmlns:dcterms="http://purl.org/dc/terms/"
xmlns:rdf="http://www.w3.org/1999/02/22-rdf-syntax-ns#">
<rdf:Description rdf:about="#ModelParameterSet_1">
<dcterms:created>
<rdf:Description>
<dcterms:W3CDTF>2020-05-12T02:11:23Z</dcterms:W3CDTF>
</rdf:Description>
</dcterms:created>
</rdf:Description>
</rdf:RDF>
        </MiriamAnnotation>
        <ModelParameterGroup cn="String=Initial Time" type="Group">
          <ModelParameter cn="CN=Root,Model=Bungay2006_Plasma" value="0" type="Model" simulationType="time"/>
        </ModelParameterGroup>
        <ModelParameterGroup cn="String=Initial Compartment Sizes" type="Group">
          <ModelParameter cn="CN=Root,Model=Bungay2006_Plasma,Vector=Compartments[Cell]" value="1" type="Compartment" simulationType="fixed"/>
        </ModelParameterGroup>
        <ModelParameterGroup cn="String=Initial Species Values" type="Group">
          <ModelParameter cn="CN=Root,Model=Bungay2006_Plasma,Vector=Compartments[Cell],Vector=Metabolites[II_f]" value="8.4309971998e+17" type="Species" simulationType="reactions"/>
          <ModelParameter cn="CN=Root,Model=Bungay2006_Plasma,Vector=Compartments[Cell],Vector=Metabolites[II_l]" value="0" type="Species" simulationType="reactions"/>
          <ModelParameter cn="CN=Root,Model=Bungay2006_Plasma,Vector=Compartments[Cell],Vector=Metabolites[mIIa_f]" value="0" type="Species" simulationType="reactions"/>
          <ModelParameter cn="CN=Root,Model=Bungay2006_Plasma,Vector=Compartments[Cell],Vector=Metabolites[mIIa_l]" value="0" type="Species" simulationType="reactions"/>
          <ModelParameter cn="CN=Root,Model=Bungay2006_Plasma,Vector=Compartments[Cell],Vector=Metabolites[V_f]" value="12044281714000000" type="Species" simulationType="reactions"/>
          <ModelParameter cn="CN=Root,Model=Bungay2006_Plasma,Vector=Compartments[Cell],Vector=Metabolites[V_l]" value="0" type="Species" simulationType="reactions"/>
          <ModelParameter cn="CN=Root,Model=Bungay2006_Plasma,Vector=Compartments[Cell],Vector=Metabolites[Va_f]" value="0" type="Species" simulationType="reactions"/>
          <ModelParameter cn="CN=Root,Model=Bungay2006_Plasma,Vector=Compartments[Cell],Vector=Metabolites[Va_l]" value="0" type="Species" simulationType="reactions"/>
          <ModelParameter cn="CN=Root,Model=Bungay2006_Plasma,Vector=Compartments[Cell],Vector=Metabolites[VII_f]" value="6022140857000000" type="Species" simulationType="reactions"/>
          <ModelParameter cn="CN=Root,Model=Bungay2006_Plasma,Vector=Compartments[Cell],Vector=Metabolites[VII_l]" value="0" type="Species" simulationType="reactions"/>
          <ModelParameter cn="CN=Root,Model=Bungay2006_Plasma,Vector=Compartments[Cell],Vector=Metabolites[VIIa_f]" value="60221408570000" type="Species" simulationType="reactions"/>
          <ModelParameter cn="CN=Root,Model=Bungay2006_Plasma,Vector=Compartments[Cell],Vector=Metabolites[VIIa_l]" value="0" type="Species" simulationType="reactions"/>
          <ModelParameter cn="CN=Root,Model=Bungay2006_Plasma,Vector=Compartments[Cell],Vector=Metabolites[VIII_f]" value="421549859990000" type="Species" simulationType="reactions"/>
          <ModelParameter cn="CN=Root,Model=Bungay2006_Plasma,Vector=Compartments[Cell],Vector=Metabolites[VIII_l]" value="0" type="Species" simulationType="reactions"/>
          <ModelParameter cn="CN=Root,Model=Bungay2006_Plasma,Vector=Compartments[Cell],Vector=Metabolites[VIIIa_f]" value="0" type="Species" simulationType="reactions"/>
          <ModelParameter cn="CN=Root,Model=Bungay2006_Plasma,Vector=Compartments[Cell],Vector=Metabolites[VIIIa_l]" value="0" type="Species" simulationType="reactions"/>
          <ModelParameter cn="CN=Root,Model=Bungay2006_Plasma,Vector=Compartments[Cell],Vector=Metabolites[IX_f]" value="54199267713000000" type="Species" simulationType="reactions"/>
          <ModelParameter cn="CN=Root,Model=Bungay2006_Plasma,Vector=Compartments[Cell],Vector=Metabolites[IX_l]" value="0" type="Species" simulationType="reactions"/>
          <ModelParameter cn="CN=Root,Model=Bungay2006_Plasma,Vector=Compartments[Cell],Vector=Metabolites[IXa_f]" value="0" type="Species" simulationType="reactions"/>
          <ModelParameter cn="CN=Root,Model=Bungay2006_Plasma,Vector=Compartments[Cell],Vector=Metabolites[IXa_l]" value="0" type="Species" simulationType="reactions"/>
          <ModelParameter cn="CN=Root,Model=Bungay2006_Plasma,Vector=Compartments[Cell],Vector=Metabolites[X_f]" value="1.02376394569e+17" type="Species" simulationType="reactions"/>
          <ModelParameter cn="CN=Root,Model=Bungay2006_Plasma,Vector=Compartments[Cell],Vector=Metabolites[X_l]" value="0" type="Species" simulationType="reactions"/>
          <ModelParameter cn="CN=Root,Model=Bungay2006_Plasma,Vector=Compartments[Cell],Vector=Metabolites[Xa_f]" value="0" type="Species" simulationType="reactions"/>
          <ModelParameter cn="CN=Root,Model=Bungay2006_Plasma,Vector=Compartments[Cell],Vector=Metabolites[Xa_l]" value="0" type="Species" simulationType="reactions"/>
          <ModelParameter cn="CN=Root,Model=Bungay2006_Plasma,Vector=Compartments[Cell],Vector=Metabolites[APC_f]" value="0" type="Species" simulationType="reactions"/>
          <ModelParameter cn="CN=Root,Model=Bungay2006_Plasma,Vector=Compartments[Cell],Vector=Metabolites[APC_l]" value="0" type="Species" simulationType="reactions"/>
          <ModelParameter cn="CN=Root,Model=Bungay2006_Plasma,Vector=Compartments[Cell],Vector=Metabolites[PS_f]" value="1.8066422571e+17" type="Species" simulationType="reactions"/>
          <ModelParameter cn="CN=Root,Model=Bungay2006_Plasma,Vector=Compartments[Cell],Vector=Metabolites[PS_l]" value="0" type="Species" simulationType="reactions"/>
          <ModelParameter cn="CN=Root,Model=Bungay2006_Plasma,Vector=Compartments[Cell],Vector=Metabolites[VIIIai_f]" value="0" type="Species" simulationType="reactions"/>
          <ModelParameter cn="CN=Root,Model=Bungay2006_Plasma,Vector=Compartments[Cell],Vector=Metabolites[VIIIai_l]" value="0" type="Species" simulationType="reactions"/>
          <ModelParameter cn="CN=Root,Model=Bungay2006_Plasma,Vector=Compartments[Cell],Vector=Metabolites[Vai_f]" value="0" type="Species" simulationType="reactions"/>
          <ModelParameter cn="CN=Root,Model=Bungay2006_Plasma,Vector=Compartments[Cell],Vector=Metabolites[Vai_l]" value="0" type="Species" simulationType="reactions"/>
          <ModelParameter cn="CN=Root,Model=Bungay2006_Plasma,Vector=Compartments[Cell],Vector=Metabolites[PC_f]" value="36132845142000000" type="Species" simulationType="reactions"/>
          <ModelParameter cn="CN=Root,Model=Bungay2006_Plasma,Vector=Compartments[Cell],Vector=Metabolites[PC_l]" value="0" type="Species" simulationType="reactions"/>
          <ModelParameter cn="CN=Root,Model=Bungay2006_Plasma,Vector=Compartments[Cell],Vector=Metabolites[TF_l]" value="3011070428500" type="Species" simulationType="reactions"/>
          <ModelParameter cn="CN=Root,Model=Bungay2006_Plasma,Vector=Compartments[Cell],Vector=Metabolites[TF_VIIa_l]" value="0" type="Species" simulationType="reactions"/>
          <ModelParameter cn="CN=Root,Model=Bungay2006_Plasma,Vector=Compartments[Cell],Vector=Metabolites[TF_VII_l]" value="0" type="Species" simulationType="reactions"/>
          <ModelParameter cn="CN=Root,Model=Bungay2006_Plasma,Vector=Compartments[Cell],Vector=Metabolites[TF_VIIa_IX_l]" value="0" type="Species" simulationType="reactions"/>
          <ModelParameter cn="CN=Root,Model=Bungay2006_Plasma,Vector=Compartments[Cell],Vector=Metabolites[TF_VIIa_IXa_l]" value="0" type="Species" simulationType="reactions"/>
          <ModelParameter cn="CN=Root,Model=Bungay2006_Plasma,Vector=Compartments[Cell],Vector=Metabolites[TF_VIIa_X_l]" value="0" type="Species" simulationType="reactions"/>
          <ModelParameter cn="CN=Root,Model=Bungay2006_Plasma,Vector=Compartments[Cell],Vector=Metabolites[TF_VIIa_Xa_l]" value="0" type="Species" simulationType="reactions"/>
          <ModelParameter cn="CN=Root,Model=Bungay2006_Plasma,Vector=Compartments[Cell],Vector=Metabolites[TF_VII_Xa_l]" value="0" type="Species" simulationType="reactions"/>
          <ModelParameter cn="CN=Root,Model=Bungay2006_Plasma,Vector=Compartments[Cell],Vector=Metabolites[IXa_VIIIa_l]" value="0" type="Species" simulationType="reactions"/>
          <ModelParameter cn="CN=Root,Model=Bungay2006_Plasma,Vector=Compartments[Cell],Vector=Metabolites[Xa_Va_l]" value="0" type="Species" simulationType="reactions"/>
          <ModelParameter cn="CN=Root,Model=Bungay2006_Plasma,Vector=Compartments[Cell],Vector=Metabolites[IXa_VIIIa_X_l]" value="0" type="Species" simulationType="reactions"/>
          <ModelParameter cn="CN=Root,Model=Bungay2006_Plasma,Vector=Compartments[Cell],Vector=Metabolites[V_Xa_l]" value="0" type="Species" simulationType="reactions"/>
          <ModelParameter cn="CN=Root,Model=Bungay2006_Plasma,Vector=Compartments[Cell],Vector=Metabolites[VIII_Xa_l]" value="0" type="Species" simulationType="reactions"/>
          <ModelParameter cn="CN=Root,Model=Bungay2006_Plasma,Vector=Compartments[Cell],Vector=Metabolites[IIa_f]" value="0" type="Species" simulationType="reactions"/>
          <ModelParameter cn="CN=Root,Model=Bungay2006_Plasma,Vector=Compartments[Cell],Vector=Metabolites[V_IIa_l]" value="0" type="Species" simulationType="reactions"/>
          <ModelParameter cn="CN=Root,Model=Bungay2006_Plasma,Vector=Compartments[Cell],Vector=Metabolites[VIII_IIa_l]" value="0" type="Species" simulationType="reactions"/>
          <ModelParameter cn="CN=Root,Model=Bungay2006_Plasma,Vector=Compartments[Cell],Vector=Metabolites[Xa_Va_II_l]" value="0" type="Species" simulationType="reactions"/>
          <ModelParameter cn="CN=Root,Model=Bungay2006_Plasma,Vector=Compartments[Cell],Vector=Metabolites[Xa_Va_mIIa_l]" value="0" type="Species" simulationType="reactions"/>
          <ModelParameter cn="CN=Root,Model=Bungay2006_Plasma,Vector=Compartments[Cell],Vector=Metabolites[XI_f]" value="18066422571000000" type="Species" simulationType="reactions"/>
          <ModelParameter cn="CN=Root,Model=Bungay2006_Plasma,Vector=Compartments[Cell],Vector=Metabolites[XI_IIa_l]" value="0" type="Species" simulationType="reactions"/>
          <ModelParameter cn="CN=Root,Model=Bungay2006_Plasma,Vector=Compartments[Cell],Vector=Metabolites[XIa_l]" value="0" type="Species" simulationType="reactions"/>
          <ModelParameter cn="CN=Root,Model=Bungay2006_Plasma,Vector=Compartments[Cell],Vector=Metabolites[APC_PS_l]" value="0" type="Species" simulationType="reactions"/>
          <ModelParameter cn="CN=Root,Model=Bungay2006_Plasma,Vector=Compartments[Cell],Vector=Metabolites[APC_PS_VIIIa_l]" value="0" type="Species" simulationType="reactions"/>
          <ModelParameter cn="CN=Root,Model=Bungay2006_Plasma,Vector=Compartments[Cell],Vector=Metabolites[TFPI_f]" value="1505535214250000" type="Species" simulationType="reactions"/>
          <ModelParameter cn="CN=Root,Model=Bungay2006_Plasma,Vector=Compartments[Cell],Vector=Metabolites[AT_f]" value="2.04752789138e+18" type="Species" simulationType="reactions"/>
          <ModelParameter cn="CN=Root,Model=Bungay2006_Plasma,Vector=Compartments[Cell],Vector=Metabolites[IIa_AT_f]" value="0" type="Species" simulationType="reactions"/>
          <ModelParameter cn="CN=Root,Model=Bungay2006_Plasma,Vector=Compartments[Cell],Vector=Metabolites[TFPI_Xa_l]" value="0" type="Species" simulationType="reactions"/>
          <ModelParameter cn="CN=Root,Model=Bungay2006_Plasma,Vector=Compartments[Cell],Vector=Metabolites[TFPI_Xa_TF_VIIa_l]" value="0" type="Species" simulationType="reactions"/>
          <ModelParameter cn="CN=Root,Model=Bungay2006_Plasma,Vector=Compartments[Cell],Vector=Metabolites[APC_PS_Va_l]" value="0" type="Species" simulationType="reactions"/>
          <ModelParameter cn="CN=Root,Model=Bungay2006_Plasma,Vector=Compartments[Cell],Vector=Metabolites[IXa_AT_f]" value="0" type="Species" simulationType="reactions"/>
          <ModelParameter cn="CN=Root,Model=Bungay2006_Plasma,Vector=Compartments[Cell],Vector=Metabolites[Xa_AT_f]" value="0" type="Species" simulationType="reactions"/>
          <ModelParameter cn="CN=Root,Model=Bungay2006_Plasma,Vector=Compartments[Cell],Vector=Metabolites[VII_Xa_l]" value="0" type="Species" simulationType="reactions"/>
          <ModelParameter cn="CN=Root,Model=Bungay2006_Plasma,Vector=Compartments[Cell],Vector=Metabolites[V_mIIa_l]" value="0" type="Species" simulationType="reactions"/>
          <ModelParameter cn="CN=Root,Model=Bungay2006_Plasma,Vector=Compartments[Cell],Vector=Metabolites[VIII_mIIa_l]" value="0" type="Species" simulationType="reactions"/>
          <ModelParameter cn="CN=Root,Model=Bungay2006_Plasma,Vector=Compartments[Cell],Vector=Metabolites[TM_l]" value="602214085700000" type="Species" simulationType="reactions"/>
          <ModelParameter cn="CN=Root,Model=Bungay2006_Plasma,Vector=Compartments[Cell],Vector=Metabolites[IIa_TM_l]" value="0" type="Species" simulationType="reactions"/>
          <ModelParameter cn="CN=Root,Model=Bungay2006_Plasma,Vector=Compartments[Cell],Vector=Metabolites[IIa_TM_PC_l]" value="0" type="Species" simulationType="reactions"/>
          <ModelParameter cn="CN=Root,Model=Bungay2006_Plasma,Vector=Compartments[Cell],Vector=Metabolites[mIIa_AT_l]" value="0" type="Species" simulationType="reactions"/>
          <ModelParameter cn="CN=Root,Model=Bungay2006_Plasma,Vector=Compartments[Cell],Vector=Metabolites[XIa_IX_l]" value="0" type="Species" simulationType="reactions"/>
          <ModelParameter cn="CN=Root,Model=Bungay2006_Plasma,Vector=Compartments[Cell],Vector=Metabolites[LIPID]" value="1.0237639456899999e+20" type="Species" simulationType="reactions"/>
          <ModelParameter cn="CN=Root,Model=Bungay2006_Plasma,Vector=Compartments[Cell],Vector=Metabolites[alpha2M_l]" value="1.56575662282e+18" type="Species" simulationType="reactions"/>
          <ModelParameter cn="CN=Root,Model=Bungay2006_Plasma,Vector=Compartments[Cell],Vector=Metabolites[alpha2M_IIa_l]" value="0" type="Species" simulationType="reactions"/>
          <ModelParameter cn="CN=Root,Model=Bungay2006_Plasma,Vector=Compartments[Cell],Vector=Metabolites[alpha2M_Xa_l]" value="0" type="Species" simulationType="reactions"/>
          <ModelParameter cn="CN=Root,Model=Bungay2006_Plasma,Vector=Compartments[Cell],Vector=Metabolites[AT_XIa_l]" value="0" type="Species" simulationType="reactions"/>
        </ModelParameterGroup>
        <ModelParameterGroup cn="String=Initial Global Quantities" type="Group">
          <ModelParameter cn="CN=Root,Model=Bungay2006_Plasma,Vector=Values[konII]" value="0.0043" type="ModelValue" simulationType="fixed"/>
          <ModelParameter cn="CN=Root,Model=Bungay2006_Plasma,Vector=Values[nva]" value="100" type="ModelValue" simulationType="fixed"/>
          <ModelParameter cn="CN=Root,Model=Bungay2006_Plasma,Vector=Values[koffII]" value="1" type="ModelValue" simulationType="fixed"/>
          <ModelParameter cn="CN=Root,Model=Bungay2006_Plasma,Vector=Values[konmIIa]" value="0.050000000000000003" type="ModelValue" simulationType="fixed"/>
          <ModelParameter cn="CN=Root,Model=Bungay2006_Plasma,Vector=Values[koffmIIa]" value="0.47499999999999998" type="ModelValue" simulationType="fixed"/>
          <ModelParameter cn="CN=Root,Model=Bungay2006_Plasma,Vector=Values[konV]" value="0.050000000000000003" type="ModelValue" simulationType="fixed"/>
          <ModelParameter cn="CN=Root,Model=Bungay2006_Plasma,Vector=Values[koffV]" value="0.14499999999999999" type="ModelValue" simulationType="fixed"/>
          <ModelParameter cn="CN=Root,Model=Bungay2006_Plasma,Vector=Values[konVa]" value="0.057000000000000002" type="ModelValue" simulationType="fixed"/>
          <ModelParameter cn="CN=Root,Model=Bungay2006_Plasma,Vector=Values[koffVa]" value="0.17000000000000001" type="ModelValue" simulationType="fixed"/>
          <ModelParameter cn="CN=Root,Model=Bungay2006_Plasma,Vector=Values[konVII]" value="0.050000000000000003" type="ModelValue" simulationType="fixed"/>
          <ModelParameter cn="CN=Root,Model=Bungay2006_Plasma,Vector=Values[koffVII]" value="0.66000000000000003" type="ModelValue" simulationType="fixed"/>
          <ModelParameter cn="CN=Root,Model=Bungay2006_Plasma,Vector=Values[konVIIa]" value="0.050000000000000003" type="ModelValue" simulationType="fixed"/>
          <ModelParameter cn="CN=Root,Model=Bungay2006_Plasma,Vector=Values[koffVIIa]" value="0.22700000000000001" type="ModelValue" simulationType="fixed"/>
          <ModelParameter cn="CN=Root,Model=Bungay2006_Plasma,Vector=Values[konVIII]" value="0.050000000000000003" type="ModelValue" simulationType="fixed"/>
          <ModelParameter cn="CN=Root,Model=Bungay2006_Plasma,Vector=Values[koffVIII]" value="0.10000000000000001" type="ModelValue" simulationType="fixed"/>
          <ModelParameter cn="CN=Root,Model=Bungay2006_Plasma,Vector=Values[konVIIIa]" value="0.050000000000000003" type="ModelValue" simulationType="fixed"/>
          <ModelParameter cn="CN=Root,Model=Bungay2006_Plasma,Vector=Values[koffVIIIa]" value="0.33500000000000002" type="ModelValue" simulationType="fixed"/>
          <ModelParameter cn="CN=Root,Model=Bungay2006_Plasma,Vector=Values[konIX]" value="0.050000000000000003" type="ModelValue" simulationType="fixed"/>
          <ModelParameter cn="CN=Root,Model=Bungay2006_Plasma,Vector=Values[koffIX]" value="0.115" type="ModelValue" simulationType="fixed"/>
          <ModelParameter cn="CN=Root,Model=Bungay2006_Plasma,Vector=Values[konIXa]" value="0.050000000000000003" type="ModelValue" simulationType="fixed"/>
          <ModelParameter cn="CN=Root,Model=Bungay2006_Plasma,Vector=Values[koffIXa]" value="0.115" type="ModelValue" simulationType="fixed"/>
          <ModelParameter cn="CN=Root,Model=Bungay2006_Plasma,Vector=Values[konX]" value="0.01" type="ModelValue" simulationType="fixed"/>
          <ModelParameter cn="CN=Root,Model=Bungay2006_Plasma,Vector=Values[koffX]" value="1.8999999999999999" type="ModelValue" simulationType="fixed"/>
          <ModelParameter cn="CN=Root,Model=Bungay2006_Plasma,Vector=Values[konXa]" value="0.029000000000000001" type="ModelValue" simulationType="fixed"/>
          <ModelParameter cn="CN=Root,Model=Bungay2006_Plasma,Vector=Values[koffXa]" value="3.2999999999999998" type="ModelValue" simulationType="fixed"/>
          <ModelParameter cn="CN=Root,Model=Bungay2006_Plasma,Vector=Values[konAPC]" value="0.050000000000000003" type="ModelValue" simulationType="fixed"/>
          <ModelParameter cn="CN=Root,Model=Bungay2006_Plasma,Vector=Values[koffAPC]" value="3.5" type="ModelValue" simulationType="fixed"/>
          <ModelParameter cn="CN=Root,Model=Bungay2006_Plasma,Vector=Values[konPS]" value="0.050000000000000003" type="ModelValue" simulationType="fixed"/>
          <ModelParameter cn="CN=Root,Model=Bungay2006_Plasma,Vector=Values[koffPS]" value="0.20000000000000001" type="ModelValue" simulationType="fixed"/>
          <ModelParameter cn="CN=Root,Model=Bungay2006_Plasma,Vector=Values[konVIIIai]" value="0.050000000000000003" type="ModelValue" simulationType="fixed"/>
          <ModelParameter cn="CN=Root,Model=Bungay2006_Plasma,Vector=Values[koffVIIIai]" value="0.33500000000000002" type="ModelValue" simulationType="fixed"/>
          <ModelParameter cn="CN=Root,Model=Bungay2006_Plasma,Vector=Values[konVai]" value="0.057000000000000002" type="ModelValue" simulationType="fixed"/>
          <ModelParameter cn="CN=Root,Model=Bungay2006_Plasma,Vector=Values[koffVai]" value="0.17000000000000001" type="ModelValue" simulationType="fixed"/>
          <ModelParameter cn="CN=Root,Model=Bungay2006_Plasma,Vector=Values[konPC]" value="0.050000000000000003" type="ModelValue" simulationType="fixed"/>
          <ModelParameter cn="CN=Root,Model=Bungay2006_Plasma,Vector=Values[koffPC]" value="11.5" type="ModelValue" simulationType="fixed"/>
          <ModelParameter cn="CN=Root,Model=Bungay2006_Plasma,Vector=Values[k1]" value="0.5" type="ModelValue" simulationType="fixed"/>
          <ModelParameter cn="CN=Root,Model=Bungay2006_Plasma,Vector=Values[k2]" value="0.0050000000000000001" type="ModelValue" simulationType="fixed"/>
          <ModelParameter cn="CN=Root,Model=Bungay2006_Plasma,Vector=Values[k3]" value="0.0050000000000000001" type="ModelValue" simulationType="fixed"/>
          <ModelParameter cn="CN=Root,Model=Bungay2006_Plasma,Vector=Values[k4]" value="0.0050000000000000001" type="ModelValue" simulationType="fixed"/>
          <ModelParameter cn="CN=Root,Model=Bungay2006_Plasma,Vector=Values[k5]" value="0.01" type="ModelValue" simulationType="fixed"/>
          <ModelParameter cn="CN=Root,Model=Bungay2006_Plasma,Vector=Values[k6]" value="2.0899999999999999" type="ModelValue" simulationType="fixed"/>
          <ModelParameter cn="CN=Root,Model=Bungay2006_Plasma,Vector=Values[k7]" value="0.34000000000000002" type="ModelValue" simulationType="fixed"/>
          <ModelParameter cn="CN=Root,Model=Bungay2006_Plasma,Vector=Values[k8]" value="0.10000000000000001" type="ModelValue" simulationType="fixed"/>
          <ModelParameter cn="CN=Root,Model=Bungay2006_Plasma,Vector=Values[k9]" value="32.5" type="ModelValue" simulationType="fixed"/>
          <ModelParameter cn="CN=Root,Model=Bungay2006_Plasma,Vector=Values[k10]" value="1.5" type="ModelValue" simulationType="fixed"/>
          <ModelParameter cn="CN=Root,Model=Bungay2006_Plasma,Vector=Values[k11]" value="0.050000000000000003" type="ModelValue" simulationType="fixed"/>
          <ModelParameter cn="CN=Root,Model=Bungay2006_Plasma,Vector=Values[k12]" value="44.799999999999997" type="ModelValue" simulationType="fixed"/>
          <ModelParameter cn="CN=Root,Model=Bungay2006_Plasma,Vector=Values[k13]" value="15.199999999999999" type="ModelValue" simulationType="fixed"/>
          <ModelParameter cn="CN=Root,Model=Bungay2006_Plasma,Vector=Values[k14]" value="0.10000000000000001" type="ModelValue" simulationType="fixed"/>
          <ModelParameter cn="CN=Root,Model=Bungay2006_Plasma,Vector=Values[k15]" value="0.20000000000000001" type="ModelValue" simulationType="fixed"/>
          <ModelParameter cn="CN=Root,Model=Bungay2006_Plasma,Vector=Values[k16]" value="1" type="ModelValue" simulationType="fixed"/>
          <ModelParameter cn="CN=Root,Model=Bungay2006_Plasma,Vector=Values[k17]" value="1" type="ModelValue" simulationType="fixed"/>
          <ModelParameter cn="CN=Root,Model=Bungay2006_Plasma,Vector=Values[k18]" value="0.10000000000000001" type="ModelValue" simulationType="fixed"/>
          <ModelParameter cn="CN=Root,Model=Bungay2006_Plasma,Vector=Values[k19]" value="10.699999999999999" type="ModelValue" simulationType="fixed"/>
          <ModelParameter cn="CN=Root,Model=Bungay2006_Plasma,Vector=Values[k20]" value="8.3000000000000007" type="ModelValue" simulationType="fixed"/>
          <ModelParameter cn="CN=Root,Model=Bungay2006_Plasma,Vector=Values[k21]" value="0.10000000000000001" type="ModelValue" simulationType="fixed"/>
          <ModelParameter cn="CN=Root,Model=Bungay2006_Plasma,Vector=Values[k22]" value="1" type="ModelValue" simulationType="fixed"/>
          <ModelParameter cn="CN=Root,Model=Bungay2006_Plasma,Vector=Values[k23]" value="0.042999999999999997" type="ModelValue" simulationType="fixed"/>
          <ModelParameter cn="CN=Root,Model=Bungay2006_Plasma,Vector=Values[k24]" value="0.10000000000000001" type="ModelValue" simulationType="fixed"/>
          <ModelParameter cn="CN=Root,Model=Bungay2006_Plasma,Vector=Values[k25]" value="2.1000000000000001" type="ModelValue" simulationType="fixed"/>
          <ModelParameter cn="CN=Root,Model=Bungay2006_Plasma,Vector=Values[k26]" value="0.023" type="ModelValue" simulationType="fixed"/>
          <ModelParameter cn="CN=Root,Model=Bungay2006_Plasma,Vector=Values[k27]" value="0.10000000000000001" type="ModelValue" simulationType="fixed"/>
          <ModelParameter cn="CN=Root,Model=Bungay2006_Plasma,Vector=Values[k28]" value="6.9400000000000004" type="ModelValue" simulationType="fixed"/>
          <ModelParameter cn="CN=Root,Model=Bungay2006_Plasma,Vector=Values[k29]" value="0.23000000000000001" type="ModelValue" simulationType="fixed"/>
          <ModelParameter cn="CN=Root,Model=Bungay2006_Plasma,Vector=Values[k30]" value="0.10000000000000001" type="ModelValue" simulationType="fixed"/>
          <ModelParameter cn="CN=Root,Model=Bungay2006_Plasma,Vector=Values[k31]" value="13.800000000000001" type="ModelValue" simulationType="fixed"/>
          <ModelParameter cn="CN=Root,Model=Bungay2006_Plasma,Vector=Values[k32]" value="0.90000000000000002" type="ModelValue" simulationType="fixed"/>
          <ModelParameter cn="CN=Root,Model=Bungay2006_Plasma,Vector=Values[k33]" value="0.10000000000000001" type="ModelValue" simulationType="fixed"/>
          <ModelParameter cn="CN=Root,Model=Bungay2006_Plasma,Vector=Values[k34]" value="100" type="ModelValue" simulationType="fixed"/>
          <ModelParameter cn="CN=Root,Model=Bungay2006_Plasma,Vector=Values[k35]" value="0.10000000000000001" type="ModelValue" simulationType="fixed"/>
          <ModelParameter cn="CN=Root,Model=Bungay2006_Plasma,Vector=Values[k36]" value="66" type="ModelValue" simulationType="fixed"/>
          <ModelParameter cn="CN=Root,Model=Bungay2006_Plasma,Vector=Values[k37]" value="13" type="ModelValue" simulationType="fixed"/>
          <ModelParameter cn="CN=Root,Model=Bungay2006_Plasma,Vector=Values[k38]" value="15" type="ModelValue" simulationType="fixed"/>
          <ModelParameter cn="CN=Root,Model=Bungay2006_Plasma,Vector=Values[k39]" value="0.050000000000000003" type="ModelValue" simulationType="fixed"/>
          <ModelParameter cn="CN=Root,Model=Bungay2006_Plasma,Vector=Values[k40]" value="44.799999999999997" type="ModelValue" simulationType="fixed"/>
          <ModelParameter cn="CN=Root,Model=Bungay2006_Plasma,Vector=Values[k41]" value="15.199999999999999" type="ModelValue" simulationType="fixed"/>
          <ModelParameter cn="CN=Root,Model=Bungay2006_Plasma,Vector=Values[k42]" value="0.10000000000000001" type="ModelValue" simulationType="fixed"/>
          <ModelParameter cn="CN=Root,Model=Bungay2006_Plasma,Vector=Values[k43]" value="10" type="ModelValue" simulationType="fixed"/>
          <ModelParameter cn="CN=Root,Model=Bungay2006_Plasma,Vector=Values[k44]" value="1.4299999999999999" type="ModelValue" simulationType="fixed"/>
          <ModelParameter cn="CN=Root,Model=Bungay2006_Plasma,Vector=Values[k45]" value="0.10000000000000001" type="ModelValue" simulationType="fixed"/>
          <ModelParameter cn="CN=Root,Model=Bungay2006_Plasma,Vector=Values[k46]" value="1.6000000000000001" type="ModelValue" simulationType="fixed"/>
          <ModelParameter cn="CN=Root,Model=Bungay2006_Plasma,Vector=Values[k47]" value="0.40000000000000002" type="ModelValue" simulationType="fixed"/>
          <ModelParameter cn="CN=Root,Model=Bungay2006_Plasma,Vector=Values[k48]" value="0.10000000000000001" type="ModelValue" simulationType="fixed"/>
          <ModelParameter cn="CN=Root,Model=Bungay2006_Plasma,Vector=Values[k49]" value="1.6000000000000001" type="ModelValue" simulationType="fixed"/>
          <ModelParameter cn="CN=Root,Model=Bungay2006_Plasma,Vector=Values[k50]" value="0.40000000000000002" type="ModelValue" simulationType="fixed"/>
          <ModelParameter cn="CN=Root,Model=Bungay2006_Plasma,Vector=Values[k51]" value="0.016" type="ModelValue" simulationType="fixed"/>
          <ModelParameter cn="CN=Root,Model=Bungay2006_Plasma,Vector=Values[k52]" value="0.00033" type="ModelValue" simulationType="fixed"/>
          <ModelParameter cn="CN=Root,Model=Bungay2006_Plasma,Vector=Values[k53]" value="0.01" type="ModelValue" simulationType="fixed"/>
          <ModelParameter cn="CN=Root,Model=Bungay2006_Plasma,Vector=Values[k54]" value="0.0011000000000000001" type="ModelValue" simulationType="fixed"/>
          <ModelParameter cn="CN=Root,Model=Bungay2006_Plasma,Vector=Values[k55]" value="4.8999999999999997e-07" type="ModelValue" simulationType="fixed"/>
          <ModelParameter cn="CN=Root,Model=Bungay2006_Plasma,Vector=Values[k56]" value="2.3e-06" type="ModelValue" simulationType="fixed"/>
          <ModelParameter cn="CN=Root,Model=Bungay2006_Plasma,Vector=Values[k57]" value="6.8299999999999998e-06" type="ModelValue" simulationType="fixed"/>
          <ModelParameter cn="CN=Root,Model=Bungay2006_Plasma,Vector=Values[k58]" value="0.10000000000000001" type="ModelValue" simulationType="fixed"/>
          <ModelParameter cn="CN=Root,Model=Bungay2006_Plasma,Vector=Values[k59]" value="6.9400000000000004" type="ModelValue" simulationType="fixed"/>
          <ModelParameter cn="CN=Root,Model=Bungay2006_Plasma,Vector=Values[k60]" value="1.0349999999999999" type="ModelValue" simulationType="fixed"/>
          <ModelParameter cn="CN=Root,Model=Bungay2006_Plasma,Vector=Values[k61]" value="0.10000000000000001" type="ModelValue" simulationType="fixed"/>
          <ModelParameter cn="CN=Root,Model=Bungay2006_Plasma,Vector=Values[k62]" value="13.800000000000001" type="ModelValue" simulationType="fixed"/>
          <ModelParameter cn="CN=Root,Model=Bungay2006_Plasma,Vector=Values[k63]" value="0.90000000000000002" type="ModelValue" simulationType="fixed"/>
          <ModelParameter cn="CN=Root,Model=Bungay2006_Plasma,Vector=Values[k64]" value="1" type="ModelValue" simulationType="fixed"/>
          <ModelParameter cn="CN=Root,Model=Bungay2006_Plasma,Vector=Values[k65]" value="0.5" type="ModelValue" simulationType="fixed"/>
          <ModelParameter cn="CN=Root,Model=Bungay2006_Plasma,Vector=Values[k66]" value="0.10000000000000001" type="ModelValue" simulationType="fixed"/>
          <ModelParameter cn="CN=Root,Model=Bungay2006_Plasma,Vector=Values[k67]" value="6.4000000000000004" type="ModelValue" simulationType="fixed"/>
          <ModelParameter cn="CN=Root,Model=Bungay2006_Plasma,Vector=Values[k68]" value="3.6000000000000001" type="ModelValue" simulationType="fixed"/>
          <ModelParameter cn="CN=Root,Model=Bungay2006_Plasma,Vector=Values[k69]" value="6.8299999999999998e-06" type="ModelValue" simulationType="fixed"/>
          <ModelParameter cn="CN=Root,Model=Bungay2006_Plasma,Vector=Values[k70]" value="0.10000000000000001" type="ModelValue" simulationType="fixed"/>
          <ModelParameter cn="CN=Root,Model=Bungay2006_Plasma,Vector=Values[k71]" value="0.5" type="ModelValue" simulationType="fixed"/>
          <ModelParameter cn="CN=Root,Model=Bungay2006_Plasma,Vector=Values[k72]" value="0.01" type="ModelValue" simulationType="fixed"/>
          <ModelParameter cn="CN=Root,Model=Bungay2006_Plasma,Vector=Values[k73]" value="1.417" type="ModelValue" simulationType="fixed"/>
          <ModelParameter cn="CN=Root,Model=Bungay2006_Plasma,Vector=Values[k74]" value="0.183" type="ModelValue" simulationType="fixed"/>
          <ModelParameter cn="CN=Root,Model=Bungay2006_Plasma,Vector=Values[k75]" value="1" type="ModelValue" simulationType="fixed"/>
          <ModelParameter cn="CN=Root,Model=Bungay2006_Plasma,Vector=Values[k76]" value="2.3e-06" type="ModelValue" simulationType="fixed"/>
          <ModelParameter cn="CN=Root,Model=Bungay2006_Plasma,Vector=Values[k77]" value="2.5000000000000002e-06" type="ModelValue" simulationType="fixed"/>
          <ModelParameter cn="CN=Root,Model=Bungay2006_Plasma,Vector=Values[k78]" value="1.3999999999999999e-06" type="ModelValue" simulationType="fixed"/>
        </ModelParameterGroup>
        <ModelParameterGroup cn="String=Kinetic Parameters" type="Group">
          <ModelParameterGroup cn="CN=Root,Model=Bungay2006_Plasma,Vector=Reactions[Factor II lipid binding]" type="Reaction">
            <ModelParameter cn="CN=Root,Model=Bungay2006_Plasma,Vector=Reactions[Factor II lipid binding],ParameterGroup=Parameters,Parameter=koffII" value="1" type="ReactionParameter" simulationType="assignment">
              <InitialExpression>
                &lt;CN=Root,Model=Bungay2006_Plasma,Vector=Values[koffII],Reference=InitialValue>
              </InitialExpression>
            </ModelParameter>
            <ModelParameter cn="CN=Root,Model=Bungay2006_Plasma,Vector=Reactions[Factor II lipid binding],ParameterGroup=Parameters,Parameter=konII" value="0.0043" type="ReactionParameter" simulationType="assignment">
              <InitialExpression>
                &lt;CN=Root,Model=Bungay2006_Plasma,Vector=Values[konII],Reference=InitialValue>
              </InitialExpression>
            </ModelParameter>
            <ModelParameter cn="CN=Root,Model=Bungay2006_Plasma,Vector=Reactions[Factor II lipid binding],ParameterGroup=Parameters,Parameter=nva" value="100" type="ReactionParameter" simulationType="assignment">
              <InitialExpression>
                &lt;CN=Root,Model=Bungay2006_Plasma,Vector=Values[nva],Reference=InitialValue>
              </InitialExpression>
            </ModelParameter>
          </ModelParameterGroup>
          <ModelParameterGroup cn="CN=Root,Model=Bungay2006_Plasma,Vector=Reactions[Factor mIIa lipid binding]" type="Reaction">
            <ModelParameter cn="CN=Root,Model=Bungay2006_Plasma,Vector=Reactions[Factor mIIa lipid binding],ParameterGroup=Parameters,Parameter=koffmIIa" value="0.47499999999999998" type="ReactionParameter" simulationType="assignment">
              <InitialExpression>
                &lt;CN=Root,Model=Bungay2006_Plasma,Vector=Values[koffmIIa],Reference=InitialValue>
              </InitialExpression>
            </ModelParameter>
            <ModelParameter cn="CN=Root,Model=Bungay2006_Plasma,Vector=Reactions[Factor mIIa lipid binding],ParameterGroup=Parameters,Parameter=konmIIa" value="0.050000000000000003" type="ReactionParameter" simulationType="assignment">
              <InitialExpression>
                &lt;CN=Root,Model=Bungay2006_Plasma,Vector=Values[konmIIa],Reference=InitialValue>
              </InitialExpression>
            </ModelParameter>
            <ModelParameter cn="CN=Root,Model=Bungay2006_Plasma,Vector=Reactions[Factor mIIa lipid binding],ParameterGroup=Parameters,Parameter=nva" value="100" type="ReactionParameter" simulationType="assignment">
              <InitialExpression>
                &lt;CN=Root,Model=Bungay2006_Plasma,Vector=Values[nva],Reference=InitialValue>
              </InitialExpression>
            </ModelParameter>
          </ModelParameterGroup>
          <ModelParameterGroup cn="CN=Root,Model=Bungay2006_Plasma,Vector=Reactions[Factor V lipid binding]" type="Reaction">
            <ModelParameter cn="CN=Root,Model=Bungay2006_Plasma,Vector=Reactions[Factor V lipid binding],ParameterGroup=Parameters,Parameter=koffV" value="0.14499999999999999" type="ReactionParameter" simulationType="assignment">
              <InitialExpression>
                &lt;CN=Root,Model=Bungay2006_Plasma,Vector=Values[koffV],Reference=InitialValue>
              </InitialExpression>
            </ModelParameter>
            <ModelParameter cn="CN=Root,Model=Bungay2006_Plasma,Vector=Reactions[Factor V lipid binding],ParameterGroup=Parameters,Parameter=konV" value="0.050000000000000003" type="ReactionParameter" simulationType="assignment">
              <InitialExpression>
                &lt;CN=Root,Model=Bungay2006_Plasma,Vector=Values[konV],Reference=InitialValue>
              </InitialExpression>
            </ModelParameter>
            <ModelParameter cn="CN=Root,Model=Bungay2006_Plasma,Vector=Reactions[Factor V lipid binding],ParameterGroup=Parameters,Parameter=nva" value="100" type="ReactionParameter" simulationType="assignment">
              <InitialExpression>
                &lt;CN=Root,Model=Bungay2006_Plasma,Vector=Values[nva],Reference=InitialValue>
              </InitialExpression>
            </ModelParameter>
          </ModelParameterGroup>
          <ModelParameterGroup cn="CN=Root,Model=Bungay2006_Plasma,Vector=Reactions[Factor Va lipid binding]" type="Reaction">
            <ModelParameter cn="CN=Root,Model=Bungay2006_Plasma,Vector=Reactions[Factor Va lipid binding],ParameterGroup=Parameters,Parameter=koffVa" value="0.17000000000000001" type="ReactionParameter" simulationType="assignment">
              <InitialExpression>
                &lt;CN=Root,Model=Bungay2006_Plasma,Vector=Values[koffVa],Reference=InitialValue>
              </InitialExpression>
            </ModelParameter>
            <ModelParameter cn="CN=Root,Model=Bungay2006_Plasma,Vector=Reactions[Factor Va lipid binding],ParameterGroup=Parameters,Parameter=konVa" value="0.057000000000000002" type="ReactionParameter" simulationType="assignment">
              <InitialExpression>
                &lt;CN=Root,Model=Bungay2006_Plasma,Vector=Values[konVa],Reference=InitialValue>
              </InitialExpression>
            </ModelParameter>
            <ModelParameter cn="CN=Root,Model=Bungay2006_Plasma,Vector=Reactions[Factor Va lipid binding],ParameterGroup=Parameters,Parameter=nva" value="100" type="ReactionParameter" simulationType="assignment">
              <InitialExpression>
                &lt;CN=Root,Model=Bungay2006_Plasma,Vector=Values[nva],Reference=InitialValue>
              </InitialExpression>
            </ModelParameter>
          </ModelParameterGroup>
          <ModelParameterGroup cn="CN=Root,Model=Bungay2006_Plasma,Vector=Reactions[Factor VII lipid binding]" type="Reaction">
            <ModelParameter cn="CN=Root,Model=Bungay2006_Plasma,Vector=Reactions[Factor VII lipid binding],ParameterGroup=Parameters,Parameter=koffVII" value="0.66000000000000003" type="ReactionParameter" simulationType="assignment">
              <InitialExpression>
                &lt;CN=Root,Model=Bungay2006_Plasma,Vector=Values[koffVII],Reference=InitialValue>
              </InitialExpression>
            </ModelParameter>
            <ModelParameter cn="CN=Root,Model=Bungay2006_Plasma,Vector=Reactions[Factor VII lipid binding],ParameterGroup=Parameters,Parameter=konVII" value="0.050000000000000003" type="ReactionParameter" simulationType="assignment">
              <InitialExpression>
                &lt;CN=Root,Model=Bungay2006_Plasma,Vector=Values[konVII],Reference=InitialValue>
              </InitialExpression>
            </ModelParameter>
            <ModelParameter cn="CN=Root,Model=Bungay2006_Plasma,Vector=Reactions[Factor VII lipid binding],ParameterGroup=Parameters,Parameter=nva" value="100" type="ReactionParameter" simulationType="assignment">
              <InitialExpression>
                &lt;CN=Root,Model=Bungay2006_Plasma,Vector=Values[nva],Reference=InitialValue>
              </InitialExpression>
            </ModelParameter>
          </ModelParameterGroup>
          <ModelParameterGroup cn="CN=Root,Model=Bungay2006_Plasma,Vector=Reactions[Factor VIIa lipid binding]" type="Reaction">
            <ModelParameter cn="CN=Root,Model=Bungay2006_Plasma,Vector=Reactions[Factor VIIa lipid binding],ParameterGroup=Parameters,Parameter=koffVIIa" value="0.22700000000000001" type="ReactionParameter" simulationType="assignment">
              <InitialExpression>
                &lt;CN=Root,Model=Bungay2006_Plasma,Vector=Values[koffVIIa],Reference=InitialValue>
              </InitialExpression>
            </ModelParameter>
            <ModelParameter cn="CN=Root,Model=Bungay2006_Plasma,Vector=Reactions[Factor VIIa lipid binding],ParameterGroup=Parameters,Parameter=konVIIa" value="0.050000000000000003" type="ReactionParameter" simulationType="assignment">
              <InitialExpression>
                &lt;CN=Root,Model=Bungay2006_Plasma,Vector=Values[konVIIa],Reference=InitialValue>
              </InitialExpression>
            </ModelParameter>
            <ModelParameter cn="CN=Root,Model=Bungay2006_Plasma,Vector=Reactions[Factor VIIa lipid binding],ParameterGroup=Parameters,Parameter=nva" value="100" type="ReactionParameter" simulationType="assignment">
              <InitialExpression>
                &lt;CN=Root,Model=Bungay2006_Plasma,Vector=Values[nva],Reference=InitialValue>
              </InitialExpression>
            </ModelParameter>
          </ModelParameterGroup>
          <ModelParameterGroup cn="CN=Root,Model=Bungay2006_Plasma,Vector=Reactions[Factor VIII lipid binding]" type="Reaction">
            <ModelParameter cn="CN=Root,Model=Bungay2006_Plasma,Vector=Reactions[Factor VIII lipid binding],ParameterGroup=Parameters,Parameter=koffVIII" value="0.10000000000000001" type="ReactionParameter" simulationType="assignment">
              <InitialExpression>
                &lt;CN=Root,Model=Bungay2006_Plasma,Vector=Values[koffVIII],Reference=InitialValue>
              </InitialExpression>
            </ModelParameter>
            <ModelParameter cn="CN=Root,Model=Bungay2006_Plasma,Vector=Reactions[Factor VIII lipid binding],ParameterGroup=Parameters,Parameter=konVIII" value="0.050000000000000003" type="ReactionParameter" simulationType="assignment">
              <InitialExpression>
                &lt;CN=Root,Model=Bungay2006_Plasma,Vector=Values[konVIII],Reference=InitialValue>
              </InitialExpression>
            </ModelParameter>
            <ModelParameter cn="CN=Root,Model=Bungay2006_Plasma,Vector=Reactions[Factor VIII lipid binding],ParameterGroup=Parameters,Parameter=nva" value="100" type="ReactionParameter" simulationType="assignment">
              <InitialExpression>
                &lt;CN=Root,Model=Bungay2006_Plasma,Vector=Values[nva],Reference=InitialValue>
              </InitialExpression>
            </ModelParameter>
          </ModelParameterGroup>
          <ModelParameterGroup cn="CN=Root,Model=Bungay2006_Plasma,Vector=Reactions[Factor VIIIa lipid binding]" type="Reaction">
            <ModelParameter cn="CN=Root,Model=Bungay2006_Plasma,Vector=Reactions[Factor VIIIa lipid binding],ParameterGroup=Parameters,Parameter=koffVIIIa" value="0.33500000000000002" type="ReactionParameter" simulationType="assignment">
              <InitialExpression>
                &lt;CN=Root,Model=Bungay2006_Plasma,Vector=Values[koffVIIIa],Reference=InitialValue>
              </InitialExpression>
            </ModelParameter>
            <ModelParameter cn="CN=Root,Model=Bungay2006_Plasma,Vector=Reactions[Factor VIIIa lipid binding],ParameterGroup=Parameters,Parameter=konVIIIa" value="0.050000000000000003" type="ReactionParameter" simulationType="assignment">
              <InitialExpression>
                &lt;CN=Root,Model=Bungay2006_Plasma,Vector=Values[konVIIIa],Reference=InitialValue>
              </InitialExpression>
            </ModelParameter>
            <ModelParameter cn="CN=Root,Model=Bungay2006_Plasma,Vector=Reactions[Factor VIIIa lipid binding],ParameterGroup=Parameters,Parameter=nva" value="100" type="ReactionParameter" simulationType="assignment">
              <InitialExpression>
                &lt;CN=Root,Model=Bungay2006_Plasma,Vector=Values[nva],Reference=InitialValue>
              </InitialExpression>
            </ModelParameter>
          </ModelParameterGroup>
          <ModelParameterGroup cn="CN=Root,Model=Bungay2006_Plasma,Vector=Reactions[Factor IX lipid binding]" type="Reaction">
            <ModelParameter cn="CN=Root,Model=Bungay2006_Plasma,Vector=Reactions[Factor IX lipid binding],ParameterGroup=Parameters,Parameter=koffIX" value="0.115" type="ReactionParameter" simulationType="assignment">
              <InitialExpression>
                &lt;CN=Root,Model=Bungay2006_Plasma,Vector=Values[koffIX],Reference=InitialValue>
              </InitialExpression>
            </ModelParameter>
            <ModelParameter cn="CN=Root,Model=Bungay2006_Plasma,Vector=Reactions[Factor IX lipid binding],ParameterGroup=Parameters,Parameter=konIX" value="0.050000000000000003" type="ReactionParameter" simulationType="assignment">
              <InitialExpression>
                &lt;CN=Root,Model=Bungay2006_Plasma,Vector=Values[konIX],Reference=InitialValue>
              </InitialExpression>
            </ModelParameter>
            <ModelParameter cn="CN=Root,Model=Bungay2006_Plasma,Vector=Reactions[Factor IX lipid binding],ParameterGroup=Parameters,Parameter=nva" value="100" type="ReactionParameter" simulationType="assignment">
              <InitialExpression>
                &lt;CN=Root,Model=Bungay2006_Plasma,Vector=Values[nva],Reference=InitialValue>
              </InitialExpression>
            </ModelParameter>
          </ModelParameterGroup>
          <ModelParameterGroup cn="CN=Root,Model=Bungay2006_Plasma,Vector=Reactions[Factor IXa lipid binding]" type="Reaction">
            <ModelParameter cn="CN=Root,Model=Bungay2006_Plasma,Vector=Reactions[Factor IXa lipid binding],ParameterGroup=Parameters,Parameter=koffIXa" value="0.115" type="ReactionParameter" simulationType="assignment">
              <InitialExpression>
                &lt;CN=Root,Model=Bungay2006_Plasma,Vector=Values[koffIXa],Reference=InitialValue>
              </InitialExpression>
            </ModelParameter>
            <ModelParameter cn="CN=Root,Model=Bungay2006_Plasma,Vector=Reactions[Factor IXa lipid binding],ParameterGroup=Parameters,Parameter=konIXa" value="0.050000000000000003" type="ReactionParameter" simulationType="assignment">
              <InitialExpression>
                &lt;CN=Root,Model=Bungay2006_Plasma,Vector=Values[konIXa],Reference=InitialValue>
              </InitialExpression>
            </ModelParameter>
            <ModelParameter cn="CN=Root,Model=Bungay2006_Plasma,Vector=Reactions[Factor IXa lipid binding],ParameterGroup=Parameters,Parameter=nva" value="100" type="ReactionParameter" simulationType="assignment">
              <InitialExpression>
                &lt;CN=Root,Model=Bungay2006_Plasma,Vector=Values[nva],Reference=InitialValue>
              </InitialExpression>
            </ModelParameter>
          </ModelParameterGroup>
          <ModelParameterGroup cn="CN=Root,Model=Bungay2006_Plasma,Vector=Reactions[Factor X lipid binding]" type="Reaction">
            <ModelParameter cn="CN=Root,Model=Bungay2006_Plasma,Vector=Reactions[Factor X lipid binding],ParameterGroup=Parameters,Parameter=koffX" value="1.8999999999999999" type="ReactionParameter" simulationType="assignment">
              <InitialExpression>
                &lt;CN=Root,Model=Bungay2006_Plasma,Vector=Values[koffX],Reference=InitialValue>
              </InitialExpression>
            </ModelParameter>
            <ModelParameter cn="CN=Root,Model=Bungay2006_Plasma,Vector=Reactions[Factor X lipid binding],ParameterGroup=Parameters,Parameter=konX" value="0.01" type="ReactionParameter" simulationType="assignment">
              <InitialExpression>
                &lt;CN=Root,Model=Bungay2006_Plasma,Vector=Values[konX],Reference=InitialValue>
              </InitialExpression>
            </ModelParameter>
            <ModelParameter cn="CN=Root,Model=Bungay2006_Plasma,Vector=Reactions[Factor X lipid binding],ParameterGroup=Parameters,Parameter=nva" value="100" type="ReactionParameter" simulationType="assignment">
              <InitialExpression>
                &lt;CN=Root,Model=Bungay2006_Plasma,Vector=Values[nva],Reference=InitialValue>
              </InitialExpression>
            </ModelParameter>
          </ModelParameterGroup>
          <ModelParameterGroup cn="CN=Root,Model=Bungay2006_Plasma,Vector=Reactions[Factor Xa lipid binding]" type="Reaction">
            <ModelParameter cn="CN=Root,Model=Bungay2006_Plasma,Vector=Reactions[Factor Xa lipid binding],ParameterGroup=Parameters,Parameter=koffXa" value="3.2999999999999998" type="ReactionParameter" simulationType="assignment">
              <InitialExpression>
                &lt;CN=Root,Model=Bungay2006_Plasma,Vector=Values[koffXa],Reference=InitialValue>
              </InitialExpression>
            </ModelParameter>
            <ModelParameter cn="CN=Root,Model=Bungay2006_Plasma,Vector=Reactions[Factor Xa lipid binding],ParameterGroup=Parameters,Parameter=konXa" value="0.029000000000000001" type="ReactionParameter" simulationType="assignment">
              <InitialExpression>
                &lt;CN=Root,Model=Bungay2006_Plasma,Vector=Values[konXa],Reference=InitialValue>
              </InitialExpression>
            </ModelParameter>
            <ModelParameter cn="CN=Root,Model=Bungay2006_Plasma,Vector=Reactions[Factor Xa lipid binding],ParameterGroup=Parameters,Parameter=nva" value="100" type="ReactionParameter" simulationType="assignment">
              <InitialExpression>
                &lt;CN=Root,Model=Bungay2006_Plasma,Vector=Values[nva],Reference=InitialValue>
              </InitialExpression>
            </ModelParameter>
          </ModelParameterGroup>
          <ModelParameterGroup cn="CN=Root,Model=Bungay2006_Plasma,Vector=Reactions[APC lipid binding]" type="Reaction">
            <ModelParameter cn="CN=Root,Model=Bungay2006_Plasma,Vector=Reactions[APC lipid binding],ParameterGroup=Parameters,Parameter=koffAPC" value="3.5" type="ReactionParameter" simulationType="assignment">
              <InitialExpression>
                &lt;CN=Root,Model=Bungay2006_Plasma,Vector=Values[koffAPC],Reference=InitialValue>
              </InitialExpression>
            </ModelParameter>
            <ModelParameter cn="CN=Root,Model=Bungay2006_Plasma,Vector=Reactions[APC lipid binding],ParameterGroup=Parameters,Parameter=konAPC" value="0.050000000000000003" type="ReactionParameter" simulationType="assignment">
              <InitialExpression>
                &lt;CN=Root,Model=Bungay2006_Plasma,Vector=Values[konAPC],Reference=InitialValue>
              </InitialExpression>
            </ModelParameter>
            <ModelParameter cn="CN=Root,Model=Bungay2006_Plasma,Vector=Reactions[APC lipid binding],ParameterGroup=Parameters,Parameter=nva" value="100" type="ReactionParameter" simulationType="assignment">
              <InitialExpression>
                &lt;CN=Root,Model=Bungay2006_Plasma,Vector=Values[nva],Reference=InitialValue>
              </InitialExpression>
            </ModelParameter>
          </ModelParameterGroup>
          <ModelParameterGroup cn="CN=Root,Model=Bungay2006_Plasma,Vector=Reactions[PS lipid binding]" type="Reaction">
            <ModelParameter cn="CN=Root,Model=Bungay2006_Plasma,Vector=Reactions[PS lipid binding],ParameterGroup=Parameters,Parameter=koffPS" value="0.20000000000000001" type="ReactionParameter" simulationType="assignment">
              <InitialExpression>
                &lt;CN=Root,Model=Bungay2006_Plasma,Vector=Values[koffPS],Reference=InitialValue>
              </InitialExpression>
            </ModelParameter>
            <ModelParameter cn="CN=Root,Model=Bungay2006_Plasma,Vector=Reactions[PS lipid binding],ParameterGroup=Parameters,Parameter=konPS" value="0.050000000000000003" type="ReactionParameter" simulationType="assignment">
              <InitialExpression>
                &lt;CN=Root,Model=Bungay2006_Plasma,Vector=Values[konPS],Reference=InitialValue>
              </InitialExpression>
            </ModelParameter>
            <ModelParameter cn="CN=Root,Model=Bungay2006_Plasma,Vector=Reactions[PS lipid binding],ParameterGroup=Parameters,Parameter=nva" value="100" type="ReactionParameter" simulationType="assignment">
              <InitialExpression>
                &lt;CN=Root,Model=Bungay2006_Plasma,Vector=Values[nva],Reference=InitialValue>
              </InitialExpression>
            </ModelParameter>
          </ModelParameterGroup>
          <ModelParameterGroup cn="CN=Root,Model=Bungay2006_Plasma,Vector=Reactions[Factor VIIIai lipid binding]" type="Reaction">
            <ModelParameter cn="CN=Root,Model=Bungay2006_Plasma,Vector=Reactions[Factor VIIIai lipid binding],ParameterGroup=Parameters,Parameter=koffVIIIai" value="0.33500000000000002" type="ReactionParameter" simulationType="assignment">
              <InitialExpression>
                &lt;CN=Root,Model=Bungay2006_Plasma,Vector=Values[koffVIIIai],Reference=InitialValue>
              </InitialExpression>
            </ModelParameter>
            <ModelParameter cn="CN=Root,Model=Bungay2006_Plasma,Vector=Reactions[Factor VIIIai lipid binding],ParameterGroup=Parameters,Parameter=konVIIIai" value="0.050000000000000003" type="ReactionParameter" simulationType="assignment">
              <InitialExpression>
                &lt;CN=Root,Model=Bungay2006_Plasma,Vector=Values[konVIIIai],Reference=InitialValue>
              </InitialExpression>
            </ModelParameter>
            <ModelParameter cn="CN=Root,Model=Bungay2006_Plasma,Vector=Reactions[Factor VIIIai lipid binding],ParameterGroup=Parameters,Parameter=nva" value="100" type="ReactionParameter" simulationType="assignment">
              <InitialExpression>
                &lt;CN=Root,Model=Bungay2006_Plasma,Vector=Values[nva],Reference=InitialValue>
              </InitialExpression>
            </ModelParameter>
          </ModelParameterGroup>
          <ModelParameterGroup cn="CN=Root,Model=Bungay2006_Plasma,Vector=Reactions[Factor Vai lipid binding]" type="Reaction">
            <ModelParameter cn="CN=Root,Model=Bungay2006_Plasma,Vector=Reactions[Factor Vai lipid binding],ParameterGroup=Parameters,Parameter=koffVai" value="0.17000000000000001" type="ReactionParameter" simulationType="assignment">
              <InitialExpression>
                &lt;CN=Root,Model=Bungay2006_Plasma,Vector=Values[koffVai],Reference=InitialValue>
              </InitialExpression>
            </ModelParameter>
            <ModelParameter cn="CN=Root,Model=Bungay2006_Plasma,Vector=Reactions[Factor Vai lipid binding],ParameterGroup=Parameters,Parameter=konVai" value="0.057000000000000002" type="ReactionParameter" simulationType="assignment">
              <InitialExpression>
                &lt;CN=Root,Model=Bungay2006_Plasma,Vector=Values[konVai],Reference=InitialValue>
              </InitialExpression>
            </ModelParameter>
            <ModelParameter cn="CN=Root,Model=Bungay2006_Plasma,Vector=Reactions[Factor Vai lipid binding],ParameterGroup=Parameters,Parameter=nva" value="100" type="ReactionParameter" simulationType="assignment">
              <InitialExpression>
                &lt;CN=Root,Model=Bungay2006_Plasma,Vector=Values[nva],Reference=InitialValue>
              </InitialExpression>
            </ModelParameter>
          </ModelParameterGroup>
          <ModelParameterGroup cn="CN=Root,Model=Bungay2006_Plasma,Vector=Reactions[PC lipid binding]" type="Reaction">
            <ModelParameter cn="CN=Root,Model=Bungay2006_Plasma,Vector=Reactions[PC lipid binding],ParameterGroup=Parameters,Parameter=koffPC" value="11.5" type="ReactionParameter" simulationType="assignment">
              <InitialExpression>
                &lt;CN=Root,Model=Bungay2006_Plasma,Vector=Values[koffPC],Reference=InitialValue>
              </InitialExpression>
            </ModelParameter>
            <ModelParameter cn="CN=Root,Model=Bungay2006_Plasma,Vector=Reactions[PC lipid binding],ParameterGroup=Parameters,Parameter=konPC" value="0.050000000000000003" type="ReactionParameter" simulationType="assignment">
              <InitialExpression>
                &lt;CN=Root,Model=Bungay2006_Plasma,Vector=Values[konPC],Reference=InitialValue>
              </InitialExpression>
            </ModelParameter>
            <ModelParameter cn="CN=Root,Model=Bungay2006_Plasma,Vector=Reactions[PC lipid binding],ParameterGroup=Parameters,Parameter=nva" value="100" type="ReactionParameter" simulationType="assignment">
              <InitialExpression>
                &lt;CN=Root,Model=Bungay2006_Plasma,Vector=Values[nva],Reference=InitialValue>
              </InitialExpression>
            </ModelParameter>
          </ModelParameterGroup>
          <ModelParameterGroup cn="CN=Root,Model=Bungay2006_Plasma,Vector=Reactions[TF_VIIa binding]" type="Reaction">
            <ModelParameter cn="CN=Root,Model=Bungay2006_Plasma,Vector=Reactions[TF_VIIa binding],ParameterGroup=Parameters,Parameter=k1" value="0.5" type="ReactionParameter" simulationType="assignment">
              <InitialExpression>
                &lt;CN=Root,Model=Bungay2006_Plasma,Vector=Values[k1],Reference=InitialValue>
              </InitialExpression>
            </ModelParameter>
            <ModelParameter cn="CN=Root,Model=Bungay2006_Plasma,Vector=Reactions[TF_VIIa binding],ParameterGroup=Parameters,Parameter=k2" value="0.0050000000000000001" type="ReactionParameter" simulationType="assignment">
              <InitialExpression>
                &lt;CN=Root,Model=Bungay2006_Plasma,Vector=Values[k2],Reference=InitialValue>
              </InitialExpression>
            </ModelParameter>
          </ModelParameterGroup>
          <ModelParameterGroup cn="CN=Root,Model=Bungay2006_Plasma,Vector=Reactions[TF_VII binding]" type="Reaction">
            <ModelParameter cn="CN=Root,Model=Bungay2006_Plasma,Vector=Reactions[TF_VII binding],ParameterGroup=Parameters,Parameter=k3" value="0.0050000000000000001" type="ReactionParameter" simulationType="assignment">
              <InitialExpression>
                &lt;CN=Root,Model=Bungay2006_Plasma,Vector=Values[k3],Reference=InitialValue>
              </InitialExpression>
            </ModelParameter>
            <ModelParameter cn="CN=Root,Model=Bungay2006_Plasma,Vector=Reactions[TF_VII binding],ParameterGroup=Parameters,Parameter=k4" value="0.0050000000000000001" type="ReactionParameter" simulationType="assignment">
              <InitialExpression>
                &lt;CN=Root,Model=Bungay2006_Plasma,Vector=Values[k4],Reference=InitialValue>
              </InitialExpression>
            </ModelParameter>
          </ModelParameterGroup>
          <ModelParameterGroup cn="CN=Root,Model=Bungay2006_Plasma,Vector=Reactions[IX_TF_VIIa binding]" type="Reaction">
            <ModelParameter cn="CN=Root,Model=Bungay2006_Plasma,Vector=Reactions[IX_TF_VIIa binding],ParameterGroup=Parameters,Parameter=k5" value="0.01" type="ReactionParameter" simulationType="assignment">
              <InitialExpression>
                &lt;CN=Root,Model=Bungay2006_Plasma,Vector=Values[k5],Reference=InitialValue>
              </InitialExpression>
            </ModelParameter>
            <ModelParameter cn="CN=Root,Model=Bungay2006_Plasma,Vector=Reactions[IX_TF_VIIa binding],ParameterGroup=Parameters,Parameter=k6" value="2.0899999999999999" type="ReactionParameter" simulationType="assignment">
              <InitialExpression>
                &lt;CN=Root,Model=Bungay2006_Plasma,Vector=Values[k6],Reference=InitialValue>
              </InitialExpression>
            </ModelParameter>
          </ModelParameterGroup>
          <ModelParameterGroup cn="CN=Root,Model=Bungay2006_Plasma,Vector=Reactions[Factor IX activation]" type="Reaction">
            <ModelParameter cn="CN=Root,Model=Bungay2006_Plasma,Vector=Reactions[Factor IX activation],ParameterGroup=Parameters,Parameter=k1" value="0.34000000000000002" type="ReactionParameter" simulationType="assignment">
              <InitialExpression>
                &lt;CN=Root,Model=Bungay2006_Plasma,Vector=Values[k7],Reference=InitialValue>
              </InitialExpression>
            </ModelParameter>
          </ModelParameterGroup>
          <ModelParameterGroup cn="CN=Root,Model=Bungay2006_Plasma,Vector=Reactions[X_TF_VIIa complex formation]" type="Reaction">
            <ModelParameter cn="CN=Root,Model=Bungay2006_Plasma,Vector=Reactions[X_TF_VIIa complex formation],ParameterGroup=Parameters,Parameter=k8" value="0.10000000000000001" type="ReactionParameter" simulationType="assignment">
              <InitialExpression>
                &lt;CN=Root,Model=Bungay2006_Plasma,Vector=Values[k8],Reference=InitialValue>
              </InitialExpression>
            </ModelParameter>
            <ModelParameter cn="CN=Root,Model=Bungay2006_Plasma,Vector=Reactions[X_TF_VIIa complex formation],ParameterGroup=Parameters,Parameter=k9" value="32.5" type="ReactionParameter" simulationType="assignment">
              <InitialExpression>
                &lt;CN=Root,Model=Bungay2006_Plasma,Vector=Values[k9],Reference=InitialValue>
              </InitialExpression>
            </ModelParameter>
          </ModelParameterGroup>
          <ModelParameterGroup cn="CN=Root,Model=Bungay2006_Plasma,Vector=Reactions[Factor X activation]" type="Reaction">
            <ModelParameter cn="CN=Root,Model=Bungay2006_Plasma,Vector=Reactions[Factor X activation],ParameterGroup=Parameters,Parameter=k1" value="1.5" type="ReactionParameter" simulationType="assignment">
              <InitialExpression>
                &lt;CN=Root,Model=Bungay2006_Plasma,Vector=Values[k10],Reference=InitialValue>
              </InitialExpression>
            </ModelParameter>
          </ModelParameterGroup>
          <ModelParameterGroup cn="CN=Root,Model=Bungay2006_Plasma,Vector=Reactions[Factor Xa release]" type="Reaction">
            <ModelParameter cn="CN=Root,Model=Bungay2006_Plasma,Vector=Reactions[Factor Xa release],ParameterGroup=Parameters,Parameter=k1" value="1" type="ReactionParameter" simulationType="assignment">
              <InitialExpression>
                &lt;CN=Root,Model=Bungay2006_Plasma,Vector=Values[k75],Reference=InitialValue>
              </InitialExpression>
            </ModelParameter>
          </ModelParameterGroup>
          <ModelParameterGroup cn="CN=Root,Model=Bungay2006_Plasma,Vector=Reactions[Xa_TF_VII binding]" type="Reaction">
            <ModelParameter cn="CN=Root,Model=Bungay2006_Plasma,Vector=Reactions[Xa_TF_VII binding],ParameterGroup=Parameters,Parameter=k11" value="0.050000000000000003" type="ReactionParameter" simulationType="assignment">
              <InitialExpression>
                &lt;CN=Root,Model=Bungay2006_Plasma,Vector=Values[k11],Reference=InitialValue>
              </InitialExpression>
            </ModelParameter>
            <ModelParameter cn="CN=Root,Model=Bungay2006_Plasma,Vector=Reactions[Xa_TF_VII binding],ParameterGroup=Parameters,Parameter=k12" value="44.799999999999997" type="ReactionParameter" simulationType="assignment">
              <InitialExpression>
                &lt;CN=Root,Model=Bungay2006_Plasma,Vector=Values[k12],Reference=InitialValue>
              </InitialExpression>
            </ModelParameter>
          </ModelParameterGroup>
          <ModelParameterGroup cn="CN=Root,Model=Bungay2006_Plasma,Vector=Reactions[TF_VII activation]" type="Reaction">
            <ModelParameter cn="CN=Root,Model=Bungay2006_Plasma,Vector=Reactions[TF_VII activation],ParameterGroup=Parameters,Parameter=k1" value="15.199999999999999" type="ReactionParameter" simulationType="assignment">
              <InitialExpression>
                &lt;CN=Root,Model=Bungay2006_Plasma,Vector=Values[k13],Reference=InitialValue>
              </InitialExpression>
            </ModelParameter>
          </ModelParameterGroup>
          <ModelParameterGroup cn="CN=Root,Model=Bungay2006_Plasma,Vector=Reactions[VIIIa_IXa binding]" type="Reaction">
            <ModelParameter cn="CN=Root,Model=Bungay2006_Plasma,Vector=Reactions[VIIIa_IXa binding],ParameterGroup=Parameters,Parameter=k14" value="0.10000000000000001" type="ReactionParameter" simulationType="assignment">
              <InitialExpression>
                &lt;CN=Root,Model=Bungay2006_Plasma,Vector=Values[k14],Reference=InitialValue>
              </InitialExpression>
            </ModelParameter>
            <ModelParameter cn="CN=Root,Model=Bungay2006_Plasma,Vector=Reactions[VIIIa_IXa binding],ParameterGroup=Parameters,Parameter=k15" value="0.20000000000000001" type="ReactionParameter" simulationType="assignment">
              <InitialExpression>
                &lt;CN=Root,Model=Bungay2006_Plasma,Vector=Values[k15],Reference=InitialValue>
              </InitialExpression>
            </ModelParameter>
          </ModelParameterGroup>
          <ModelParameterGroup cn="CN=Root,Model=Bungay2006_Plasma,Vector=Reactions[Va_Xa binding]" type="Reaction">
            <ModelParameter cn="CN=Root,Model=Bungay2006_Plasma,Vector=Reactions[Va_Xa binding],ParameterGroup=Parameters,Parameter=k16" value="1" type="ReactionParameter" simulationType="assignment">
              <InitialExpression>
                &lt;CN=Root,Model=Bungay2006_Plasma,Vector=Values[k16],Reference=InitialValue>
              </InitialExpression>
            </ModelParameter>
            <ModelParameter cn="CN=Root,Model=Bungay2006_Plasma,Vector=Reactions[Va_Xa binding],ParameterGroup=Parameters,Parameter=k17" value="1" type="ReactionParameter" simulationType="assignment">
              <InitialExpression>
                &lt;CN=Root,Model=Bungay2006_Plasma,Vector=Values[k17],Reference=InitialValue>
              </InitialExpression>
            </ModelParameter>
          </ModelParameterGroup>
          <ModelParameterGroup cn="CN=Root,Model=Bungay2006_Plasma,Vector=Reactions[X_IXa_VIIIa complex formation]" type="Reaction">
            <ModelParameter cn="CN=Root,Model=Bungay2006_Plasma,Vector=Reactions[X_IXa_VIIIa complex formation],ParameterGroup=Parameters,Parameter=k18" value="0.10000000000000001" type="ReactionParameter" simulationType="assignment">
              <InitialExpression>
                &lt;CN=Root,Model=Bungay2006_Plasma,Vector=Values[k18],Reference=InitialValue>
              </InitialExpression>
            </ModelParameter>
            <ModelParameter cn="CN=Root,Model=Bungay2006_Plasma,Vector=Reactions[X_IXa_VIIIa complex formation],ParameterGroup=Parameters,Parameter=k19" value="10.699999999999999" type="ReactionParameter" simulationType="assignment">
              <InitialExpression>
                &lt;CN=Root,Model=Bungay2006_Plasma,Vector=Values[k19],Reference=InitialValue>
              </InitialExpression>
            </ModelParameter>
          </ModelParameterGroup>
          <ModelParameterGroup cn="CN=Root,Model=Bungay2006_Plasma,Vector=Reactions[Factor X activation_2]" type="Reaction">
            <ModelParameter cn="CN=Root,Model=Bungay2006_Plasma,Vector=Reactions[Factor X activation_2],ParameterGroup=Parameters,Parameter=k1" value="8.3000000000000007" type="ReactionParameter" simulationType="assignment">
              <InitialExpression>
                &lt;CN=Root,Model=Bungay2006_Plasma,Vector=Values[k20],Reference=InitialValue>
              </InitialExpression>
            </ModelParameter>
          </ModelParameterGroup>
          <ModelParameterGroup cn="CN=Root,Model=Bungay2006_Plasma,Vector=Reactions[V_Xa binding]" type="Reaction">
            <ModelParameter cn="CN=Root,Model=Bungay2006_Plasma,Vector=Reactions[V_Xa binding],ParameterGroup=Parameters,Parameter=k21" value="0.10000000000000001" type="ReactionParameter" simulationType="assignment">
              <InitialExpression>
                &lt;CN=Root,Model=Bungay2006_Plasma,Vector=Values[k21],Reference=InitialValue>
              </InitialExpression>
            </ModelParameter>
            <ModelParameter cn="CN=Root,Model=Bungay2006_Plasma,Vector=Reactions[V_Xa binding],ParameterGroup=Parameters,Parameter=k22" value="1" type="ReactionParameter" simulationType="assignment">
              <InitialExpression>
                &lt;CN=Root,Model=Bungay2006_Plasma,Vector=Values[k22],Reference=InitialValue>
              </InitialExpression>
            </ModelParameter>
          </ModelParameterGroup>
          <ModelParameterGroup cn="CN=Root,Model=Bungay2006_Plasma,Vector=Reactions[Factor V activation]" type="Reaction">
            <ModelParameter cn="CN=Root,Model=Bungay2006_Plasma,Vector=Reactions[Factor V activation],ParameterGroup=Parameters,Parameter=k1" value="0.042999999999999997" type="ReactionParameter" simulationType="assignment">
              <InitialExpression>
                &lt;CN=Root,Model=Bungay2006_Plasma,Vector=Values[k23],Reference=InitialValue>
              </InitialExpression>
            </ModelParameter>
          </ModelParameterGroup>
          <ModelParameterGroup cn="CN=Root,Model=Bungay2006_Plasma,Vector=Reactions[Xa_VIII binding]" type="Reaction">
            <ModelParameter cn="CN=Root,Model=Bungay2006_Plasma,Vector=Reactions[Xa_VIII binding],ParameterGroup=Parameters,Parameter=k24" value="0.10000000000000001" type="ReactionParameter" simulationType="assignment">
              <InitialExpression>
                &lt;CN=Root,Model=Bungay2006_Plasma,Vector=Values[k24],Reference=InitialValue>
              </InitialExpression>
            </ModelParameter>
            <ModelParameter cn="CN=Root,Model=Bungay2006_Plasma,Vector=Reactions[Xa_VIII binding],ParameterGroup=Parameters,Parameter=k25" value="2.1000000000000001" type="ReactionParameter" simulationType="assignment">
              <InitialExpression>
                &lt;CN=Root,Model=Bungay2006_Plasma,Vector=Values[k25],Reference=InitialValue>
              </InitialExpression>
            </ModelParameter>
          </ModelParameterGroup>
          <ModelParameterGroup cn="CN=Root,Model=Bungay2006_Plasma,Vector=Reactions[Factor VIII activation]" type="Reaction">
            <ModelParameter cn="CN=Root,Model=Bungay2006_Plasma,Vector=Reactions[Factor VIII activation],ParameterGroup=Parameters,Parameter=k1" value="0.023" type="ReactionParameter" simulationType="assignment">
              <InitialExpression>
                &lt;CN=Root,Model=Bungay2006_Plasma,Vector=Values[k26],Reference=InitialValue>
              </InitialExpression>
            </ModelParameter>
          </ModelParameterGroup>
          <ModelParameterGroup cn="CN=Root,Model=Bungay2006_Plasma,Vector=Reactions[R11]" type="Reaction">
            <ModelParameter cn="CN=Root,Model=Bungay2006_Plasma,Vector=Reactions[R11],ParameterGroup=Parameters,Parameter=k27" value="0.10000000000000001" type="ReactionParameter" simulationType="assignment">
              <InitialExpression>
                &lt;CN=Root,Model=Bungay2006_Plasma,Vector=Values[k27],Reference=InitialValue>
              </InitialExpression>
            </ModelParameter>
            <ModelParameter cn="CN=Root,Model=Bungay2006_Plasma,Vector=Reactions[R11],ParameterGroup=Parameters,Parameter=k28" value="6.9400000000000004" type="ReactionParameter" simulationType="assignment">
              <InitialExpression>
                &lt;CN=Root,Model=Bungay2006_Plasma,Vector=Values[k28],Reference=InitialValue>
              </InitialExpression>
            </ModelParameter>
          </ModelParameterGroup>
          <ModelParameterGroup cn="CN=Root,Model=Bungay2006_Plasma,Vector=Reactions[R11b]" type="Reaction">
            <ModelParameter cn="CN=Root,Model=Bungay2006_Plasma,Vector=Reactions[R11b],ParameterGroup=Parameters,Parameter=k1" value="0.23000000000000001" type="ReactionParameter" simulationType="assignment">
              <InitialExpression>
                &lt;CN=Root,Model=Bungay2006_Plasma,Vector=Values[k29],Reference=InitialValue>
              </InitialExpression>
            </ModelParameter>
          </ModelParameterGroup>
          <ModelParameterGroup cn="CN=Root,Model=Bungay2006_Plasma,Vector=Reactions[R12]" type="Reaction">
            <ModelParameter cn="CN=Root,Model=Bungay2006_Plasma,Vector=Reactions[R12],ParameterGroup=Parameters,Parameter=k30" value="0.10000000000000001" type="ReactionParameter" simulationType="assignment">
              <InitialExpression>
                &lt;CN=Root,Model=Bungay2006_Plasma,Vector=Values[k30],Reference=InitialValue>
              </InitialExpression>
            </ModelParameter>
            <ModelParameter cn="CN=Root,Model=Bungay2006_Plasma,Vector=Reactions[R12],ParameterGroup=Parameters,Parameter=k31" value="13.800000000000001" type="ReactionParameter" simulationType="assignment">
              <InitialExpression>
                &lt;CN=Root,Model=Bungay2006_Plasma,Vector=Values[k31],Reference=InitialValue>
              </InitialExpression>
            </ModelParameter>
          </ModelParameterGroup>
          <ModelParameterGroup cn="CN=Root,Model=Bungay2006_Plasma,Vector=Reactions[R12b]" type="Reaction">
            <ModelParameter cn="CN=Root,Model=Bungay2006_Plasma,Vector=Reactions[R12b],ParameterGroup=Parameters,Parameter=k1" value="0.90000000000000002" type="ReactionParameter" simulationType="assignment">
              <InitialExpression>
                &lt;CN=Root,Model=Bungay2006_Plasma,Vector=Values[k32],Reference=InitialValue>
              </InitialExpression>
            </ModelParameter>
          </ModelParameterGroup>
          <ModelParameterGroup cn="CN=Root,Model=Bungay2006_Plasma,Vector=Reactions[R13]" type="Reaction">
            <ModelParameter cn="CN=Root,Model=Bungay2006_Plasma,Vector=Reactions[R13],ParameterGroup=Parameters,Parameter=k33" value="0.10000000000000001" type="ReactionParameter" simulationType="assignment">
              <InitialExpression>
                &lt;CN=Root,Model=Bungay2006_Plasma,Vector=Values[k33],Reference=InitialValue>
              </InitialExpression>
            </ModelParameter>
            <ModelParameter cn="CN=Root,Model=Bungay2006_Plasma,Vector=Reactions[R13],ParameterGroup=Parameters,Parameter=k34" value="100" type="ReactionParameter" simulationType="assignment">
              <InitialExpression>
                &lt;CN=Root,Model=Bungay2006_Plasma,Vector=Values[k34],Reference=InitialValue>
              </InitialExpression>
            </ModelParameter>
          </ModelParameterGroup>
          <ModelParameterGroup cn="CN=Root,Model=Bungay2006_Plasma,Vector=Reactions[R14]" type="Reaction">
            <ModelParameter cn="CN=Root,Model=Bungay2006_Plasma,Vector=Reactions[R14],ParameterGroup=Parameters,Parameter=k35" value="0.10000000000000001" type="ReactionParameter" simulationType="assignment">
              <InitialExpression>
                &lt;CN=Root,Model=Bungay2006_Plasma,Vector=Values[k35],Reference=InitialValue>
              </InitialExpression>
            </ModelParameter>
            <ModelParameter cn="CN=Root,Model=Bungay2006_Plasma,Vector=Reactions[R14],ParameterGroup=Parameters,Parameter=k36" value="66" type="ReactionParameter" simulationType="assignment">
              <InitialExpression>
                &lt;CN=Root,Model=Bungay2006_Plasma,Vector=Values[k36],Reference=InitialValue>
              </InitialExpression>
            </ModelParameter>
          </ModelParameterGroup>
          <ModelParameterGroup cn="CN=Root,Model=Bungay2006_Plasma,Vector=Reactions[R15]" type="Reaction">
            <ModelParameter cn="CN=Root,Model=Bungay2006_Plasma,Vector=Reactions[R15],ParameterGroup=Parameters,Parameter=k1" value="13" type="ReactionParameter" simulationType="assignment">
              <InitialExpression>
                &lt;CN=Root,Model=Bungay2006_Plasma,Vector=Values[k37],Reference=InitialValue>
              </InitialExpression>
            </ModelParameter>
          </ModelParameterGroup>
          <ModelParameterGroup cn="CN=Root,Model=Bungay2006_Plasma,Vector=Reactions[R15b]" type="Reaction">
            <ModelParameter cn="CN=Root,Model=Bungay2006_Plasma,Vector=Reactions[R15b],ParameterGroup=Parameters,Parameter=k1" value="15" type="ReactionParameter" simulationType="assignment">
              <InitialExpression>
                &lt;CN=Root,Model=Bungay2006_Plasma,Vector=Values[k38],Reference=InitialValue>
              </InitialExpression>
            </ModelParameter>
          </ModelParameterGroup>
          <ModelParameterGroup cn="CN=Root,Model=Bungay2006_Plasma,Vector=Reactions[R16]" type="Reaction">
            <ModelParameter cn="CN=Root,Model=Bungay2006_Plasma,Vector=Reactions[R16],ParameterGroup=Parameters,Parameter=k39" value="0.050000000000000003" type="ReactionParameter" simulationType="assignment">
              <InitialExpression>
                &lt;CN=Root,Model=Bungay2006_Plasma,Vector=Values[k39],Reference=InitialValue>
              </InitialExpression>
            </ModelParameter>
            <ModelParameter cn="CN=Root,Model=Bungay2006_Plasma,Vector=Reactions[R16],ParameterGroup=Parameters,Parameter=k40" value="44.799999999999997" type="ReactionParameter" simulationType="assignment">
              <InitialExpression>
                &lt;CN=Root,Model=Bungay2006_Plasma,Vector=Values[k40],Reference=InitialValue>
              </InitialExpression>
            </ModelParameter>
          </ModelParameterGroup>
          <ModelParameterGroup cn="CN=Root,Model=Bungay2006_Plasma,Vector=Reactions[R16b]" type="Reaction">
            <ModelParameter cn="CN=Root,Model=Bungay2006_Plasma,Vector=Reactions[R16b],ParameterGroup=Parameters,Parameter=k1" value="15.199999999999999" type="ReactionParameter" simulationType="assignment">
              <InitialExpression>
                &lt;CN=Root,Model=Bungay2006_Plasma,Vector=Values[k41],Reference=InitialValue>
              </InitialExpression>
            </ModelParameter>
          </ModelParameterGroup>
          <ModelParameterGroup cn="CN=Root,Model=Bungay2006_Plasma,Vector=Reactions[R17]" type="Reaction">
            <ModelParameter cn="CN=Root,Model=Bungay2006_Plasma,Vector=Reactions[R17],ParameterGroup=Parameters,Parameter=k42" value="0.10000000000000001" type="ReactionParameter" simulationType="assignment">
              <InitialExpression>
                &lt;CN=Root,Model=Bungay2006_Plasma,Vector=Values[k42],Reference=InitialValue>
              </InitialExpression>
            </ModelParameter>
            <ModelParameter cn="CN=Root,Model=Bungay2006_Plasma,Vector=Reactions[R17],ParameterGroup=Parameters,Parameter=k43" value="10" type="ReactionParameter" simulationType="assignment">
              <InitialExpression>
                &lt;CN=Root,Model=Bungay2006_Plasma,Vector=Values[k43],Reference=InitialValue>
              </InitialExpression>
            </ModelParameter>
          </ModelParameterGroup>
          <ModelParameterGroup cn="CN=Root,Model=Bungay2006_Plasma,Vector=Reactions[R17b]" type="Reaction">
            <ModelParameter cn="CN=Root,Model=Bungay2006_Plasma,Vector=Reactions[R17b],ParameterGroup=Parameters,Parameter=k1" value="1.4299999999999999" type="ReactionParameter" simulationType="assignment">
              <InitialExpression>
                &lt;CN=Root,Model=Bungay2006_Plasma,Vector=Values[k44],Reference=InitialValue>
              </InitialExpression>
            </ModelParameter>
          </ModelParameterGroup>
          <ModelParameterGroup cn="CN=Root,Model=Bungay2006_Plasma,Vector=Reactions[R18]" type="Reaction">
            <ModelParameter cn="CN=Root,Model=Bungay2006_Plasma,Vector=Reactions[R18],ParameterGroup=Parameters,Parameter=k45" value="0.10000000000000001" type="ReactionParameter" simulationType="assignment">
              <InitialExpression>
                &lt;CN=Root,Model=Bungay2006_Plasma,Vector=Values[k45],Reference=InitialValue>
              </InitialExpression>
            </ModelParameter>
            <ModelParameter cn="CN=Root,Model=Bungay2006_Plasma,Vector=Reactions[R18],ParameterGroup=Parameters,Parameter=k46" value="1.6000000000000001" type="ReactionParameter" simulationType="assignment">
              <InitialExpression>
                &lt;CN=Root,Model=Bungay2006_Plasma,Vector=Values[k46],Reference=InitialValue>
              </InitialExpression>
            </ModelParameter>
          </ModelParameterGroup>
          <ModelParameterGroup cn="CN=Root,Model=Bungay2006_Plasma,Vector=Reactions[R18b]" type="Reaction">
            <ModelParameter cn="CN=Root,Model=Bungay2006_Plasma,Vector=Reactions[R18b],ParameterGroup=Parameters,Parameter=k1" value="0.40000000000000002" type="ReactionParameter" simulationType="assignment">
              <InitialExpression>
                &lt;CN=Root,Model=Bungay2006_Plasma,Vector=Values[k47],Reference=InitialValue>
              </InitialExpression>
            </ModelParameter>
          </ModelParameterGroup>
          <ModelParameterGroup cn="CN=Root,Model=Bungay2006_Plasma,Vector=Reactions[R19]" type="Reaction">
            <ModelParameter cn="CN=Root,Model=Bungay2006_Plasma,Vector=Reactions[R19],ParameterGroup=Parameters,Parameter=k48" value="0.10000000000000001" type="ReactionParameter" simulationType="assignment">
              <InitialExpression>
                &lt;CN=Root,Model=Bungay2006_Plasma,Vector=Values[k48],Reference=InitialValue>
              </InitialExpression>
            </ModelParameter>
            <ModelParameter cn="CN=Root,Model=Bungay2006_Plasma,Vector=Reactions[R19],ParameterGroup=Parameters,Parameter=k49" value="1.6000000000000001" type="ReactionParameter" simulationType="assignment">
              <InitialExpression>
                &lt;CN=Root,Model=Bungay2006_Plasma,Vector=Values[k49],Reference=InitialValue>
              </InitialExpression>
            </ModelParameter>
          </ModelParameterGroup>
          <ModelParameterGroup cn="CN=Root,Model=Bungay2006_Plasma,Vector=Reactions[R19b]" type="Reaction">
            <ModelParameter cn="CN=Root,Model=Bungay2006_Plasma,Vector=Reactions[R19b],ParameterGroup=Parameters,Parameter=k1" value="0.40000000000000002" type="ReactionParameter" simulationType="assignment">
              <InitialExpression>
                &lt;CN=Root,Model=Bungay2006_Plasma,Vector=Values[k50],Reference=InitialValue>
              </InitialExpression>
            </ModelParameter>
          </ModelParameterGroup>
          <ModelParameterGroup cn="CN=Root,Model=Bungay2006_Plasma,Vector=Reactions[R20]" type="Reaction">
            <ModelParameter cn="CN=Root,Model=Bungay2006_Plasma,Vector=Reactions[R20],ParameterGroup=Parameters,Parameter=k51" value="0.016" type="ReactionParameter" simulationType="assignment">
              <InitialExpression>
                &lt;CN=Root,Model=Bungay2006_Plasma,Vector=Values[k51],Reference=InitialValue>
              </InitialExpression>
            </ModelParameter>
            <ModelParameter cn="CN=Root,Model=Bungay2006_Plasma,Vector=Reactions[R20],ParameterGroup=Parameters,Parameter=k52" value="0.00033" type="ReactionParameter" simulationType="assignment">
              <InitialExpression>
                &lt;CN=Root,Model=Bungay2006_Plasma,Vector=Values[k52],Reference=InitialValue>
              </InitialExpression>
            </ModelParameter>
          </ModelParameterGroup>
          <ModelParameterGroup cn="CN=Root,Model=Bungay2006_Plasma,Vector=Reactions[R21]" type="Reaction">
            <ModelParameter cn="CN=Root,Model=Bungay2006_Plasma,Vector=Reactions[R21],ParameterGroup=Parameters,Parameter=k53" value="0.01" type="ReactionParameter" simulationType="assignment">
              <InitialExpression>
                &lt;CN=Root,Model=Bungay2006_Plasma,Vector=Values[k53],Reference=InitialValue>
              </InitialExpression>
            </ModelParameter>
            <ModelParameter cn="CN=Root,Model=Bungay2006_Plasma,Vector=Reactions[R21],ParameterGroup=Parameters,Parameter=k54" value="0.0011000000000000001" type="ReactionParameter" simulationType="assignment">
              <InitialExpression>
                &lt;CN=Root,Model=Bungay2006_Plasma,Vector=Values[k54],Reference=InitialValue>
              </InitialExpression>
            </ModelParameter>
          </ModelParameterGroup>
          <ModelParameterGroup cn="CN=Root,Model=Bungay2006_Plasma,Vector=Reactions[R22]" type="Reaction">
            <ModelParameter cn="CN=Root,Model=Bungay2006_Plasma,Vector=Reactions[R22],ParameterGroup=Parameters,Parameter=k1" value="4.8999999999999997e-07" type="ReactionParameter" simulationType="assignment">
              <InitialExpression>
                &lt;CN=Root,Model=Bungay2006_Plasma,Vector=Values[k55],Reference=InitialValue>
              </InitialExpression>
            </ModelParameter>
          </ModelParameterGroup>
          <ModelParameterGroup cn="CN=Root,Model=Bungay2006_Plasma,Vector=Reactions[R23]" type="Reaction">
            <ModelParameter cn="CN=Root,Model=Bungay2006_Plasma,Vector=Reactions[R23],ParameterGroup=Parameters,Parameter=k1" value="2.3e-06" type="ReactionParameter" simulationType="assignment">
              <InitialExpression>
                &lt;CN=Root,Model=Bungay2006_Plasma,Vector=Values[k56],Reference=InitialValue>
              </InitialExpression>
            </ModelParameter>
          </ModelParameterGroup>
          <ModelParameterGroup cn="CN=Root,Model=Bungay2006_Plasma,Vector=Reactions[R24]" type="Reaction">
            <ModelParameter cn="CN=Root,Model=Bungay2006_Plasma,Vector=Reactions[R24],ParameterGroup=Parameters,Parameter=k1" value="6.8299999999999998e-06" type="ReactionParameter" simulationType="assignment">
              <InitialExpression>
                &lt;CN=Root,Model=Bungay2006_Plasma,Vector=Values[k57],Reference=InitialValue>
              </InitialExpression>
            </ModelParameter>
          </ModelParameterGroup>
          <ModelParameterGroup cn="CN=Root,Model=Bungay2006_Plasma,Vector=Reactions[R25]" type="Reaction">
            <ModelParameter cn="CN=Root,Model=Bungay2006_Plasma,Vector=Reactions[R25],ParameterGroup=Parameters,Parameter=k58" value="0.10000000000000001" type="ReactionParameter" simulationType="assignment">
              <InitialExpression>
                &lt;CN=Root,Model=Bungay2006_Plasma,Vector=Values[k58],Reference=InitialValue>
              </InitialExpression>
            </ModelParameter>
            <ModelParameter cn="CN=Root,Model=Bungay2006_Plasma,Vector=Reactions[R25],ParameterGroup=Parameters,Parameter=k59" value="6.9400000000000004" type="ReactionParameter" simulationType="assignment">
              <InitialExpression>
                &lt;CN=Root,Model=Bungay2006_Plasma,Vector=Values[k59],Reference=InitialValue>
              </InitialExpression>
            </ModelParameter>
          </ModelParameterGroup>
          <ModelParameterGroup cn="CN=Root,Model=Bungay2006_Plasma,Vector=Reactions[R25b]" type="Reaction">
            <ModelParameter cn="CN=Root,Model=Bungay2006_Plasma,Vector=Reactions[R25b],ParameterGroup=Parameters,Parameter=k1" value="1.0349999999999999" type="ReactionParameter" simulationType="assignment">
              <InitialExpression>
                &lt;CN=Root,Model=Bungay2006_Plasma,Vector=Values[k60],Reference=InitialValue>
              </InitialExpression>
            </ModelParameter>
          </ModelParameterGroup>
          <ModelParameterGroup cn="CN=Root,Model=Bungay2006_Plasma,Vector=Reactions[R26]" type="Reaction">
            <ModelParameter cn="CN=Root,Model=Bungay2006_Plasma,Vector=Reactions[R26],ParameterGroup=Parameters,Parameter=k61" value="0.10000000000000001" type="ReactionParameter" simulationType="assignment">
              <InitialExpression>
                &lt;CN=Root,Model=Bungay2006_Plasma,Vector=Values[k61],Reference=InitialValue>
              </InitialExpression>
            </ModelParameter>
            <ModelParameter cn="CN=Root,Model=Bungay2006_Plasma,Vector=Reactions[R26],ParameterGroup=Parameters,Parameter=k62" value="13.800000000000001" type="ReactionParameter" simulationType="assignment">
              <InitialExpression>
                &lt;CN=Root,Model=Bungay2006_Plasma,Vector=Values[k62],Reference=InitialValue>
              </InitialExpression>
            </ModelParameter>
          </ModelParameterGroup>
          <ModelParameterGroup cn="CN=Root,Model=Bungay2006_Plasma,Vector=Reactions[R26b]" type="Reaction">
            <ModelParameter cn="CN=Root,Model=Bungay2006_Plasma,Vector=Reactions[R26b],ParameterGroup=Parameters,Parameter=k1" value="0.90000000000000002" type="ReactionParameter" simulationType="assignment">
              <InitialExpression>
                &lt;CN=Root,Model=Bungay2006_Plasma,Vector=Values[k63],Reference=InitialValue>
              </InitialExpression>
            </ModelParameter>
          </ModelParameterGroup>
          <ModelParameterGroup cn="CN=Root,Model=Bungay2006_Plasma,Vector=Reactions[R27]" type="Reaction">
            <ModelParameter cn="CN=Root,Model=Bungay2006_Plasma,Vector=Reactions[R27],ParameterGroup=Parameters,Parameter=k64" value="1" type="ReactionParameter" simulationType="assignment">
              <InitialExpression>
                &lt;CN=Root,Model=Bungay2006_Plasma,Vector=Values[k64],Reference=InitialValue>
              </InitialExpression>
            </ModelParameter>
            <ModelParameter cn="CN=Root,Model=Bungay2006_Plasma,Vector=Reactions[R27],ParameterGroup=Parameters,Parameter=k65" value="0.5" type="ReactionParameter" simulationType="assignment">
              <InitialExpression>
                &lt;CN=Root,Model=Bungay2006_Plasma,Vector=Values[k65],Reference=InitialValue>
              </InitialExpression>
            </ModelParameter>
          </ModelParameterGroup>
          <ModelParameterGroup cn="CN=Root,Model=Bungay2006_Plasma,Vector=Reactions[R28]" type="Reaction">
            <ModelParameter cn="CN=Root,Model=Bungay2006_Plasma,Vector=Reactions[R28],ParameterGroup=Parameters,Parameter=k66" value="0.10000000000000001" type="ReactionParameter" simulationType="assignment">
              <InitialExpression>
                &lt;CN=Root,Model=Bungay2006_Plasma,Vector=Values[k66],Reference=InitialValue>
              </InitialExpression>
            </ModelParameter>
            <ModelParameter cn="CN=Root,Model=Bungay2006_Plasma,Vector=Reactions[R28],ParameterGroup=Parameters,Parameter=k67" value="6.4000000000000004" type="ReactionParameter" simulationType="assignment">
              <InitialExpression>
                &lt;CN=Root,Model=Bungay2006_Plasma,Vector=Values[k67],Reference=InitialValue>
              </InitialExpression>
            </ModelParameter>
          </ModelParameterGroup>
          <ModelParameterGroup cn="CN=Root,Model=Bungay2006_Plasma,Vector=Reactions[R28b]" type="Reaction">
            <ModelParameter cn="CN=Root,Model=Bungay2006_Plasma,Vector=Reactions[R28b],ParameterGroup=Parameters,Parameter=k1" value="3.6000000000000001" type="ReactionParameter" simulationType="assignment">
              <InitialExpression>
                &lt;CN=Root,Model=Bungay2006_Plasma,Vector=Values[k68],Reference=InitialValue>
              </InitialExpression>
            </ModelParameter>
          </ModelParameterGroup>
          <ModelParameterGroup cn="CN=Root,Model=Bungay2006_Plasma,Vector=Reactions[R29]" type="Reaction">
[truncated: 61,821 more chars]
